# Supplementary material for: Broadening the catalytic region from the cavity to windows by M6L12 nanospheres in cyclizations
Source: Chem Sci. 2023 Sep 26;14(42):11699–707. doi: 10.1039/d3sc02998k (PMC10619639; doi:10.1039/d3sc02998k)
Supplement: SC-014-D3SC02998K-s002 [file SC-014-D3SC02998K-s002.cif]

# Electronic Supplementary Material (ESI) for Chemical Science.
# This journal is © The Royal Society of Chemistry 2023

####################################################################### 
# 
# This file contains crystal structure data downloaded from the 
# Cambridge Structural Database (CSD) hosted by the Cambridge 
# Crystallographic Data Centre (CCDC).
# 
# Full information about CCDC data access policies and citation 
# guidelines are available at http://www.ccdc.cam.ac.uk/access/V1 
# 
# Audit and citation data items may have been added by the CCDC. 
# Please retain this information to preserve the provenance of 
# this file and to allow appropriate attribution of the data. 
# 
#######################################################################

data_ewrf_0m_a
_database_code_depnum_ccdc_archive 'CCDC 2144003'
loop_
_audit_author_name
_audit_author_address
xu
;Dalian University of Technology
China
;
_audit_update_record             
;
2022-01-24 deposited with the CCDC.	2023-09-25 downloaded from the CCDC.
;

_audit_creation_method           SHELXL-2018/3
_shelx_SHELXL_version_number     2018/3
_chemical_name_systematic        ?
_chemical_name_common            ?
_chemical_melting_point          ?
_chemical_formula_moiety         ?
_chemical_formula_sum            'C37 H43 B F4 N4'
_chemical_formula_weight         630.56

loop_
_atom_type_symbol
_atom_type_description
_atom_type_scat_dispersion_real
_atom_type_scat_dispersion_imag
_atom_type_scat_source
C C 0.0033 0.0016 'International Tables Vol C Tables 4.2.6.8 and 6.1.1.4'
H H 0.0000 0.0000 'International Tables Vol C Tables 4.2.6.8 and 6.1.1.4'
B B 0.0013 0.0007 'International Tables Vol C Tables 4.2.6.8 and 6.1.1.4'
F F 0.0171 0.0103 'International Tables Vol C Tables 4.2.6.8 and 6.1.1.4'
N N 0.0061 0.0033 'International Tables Vol C Tables 4.2.6.8 and 6.1.1.4'

_space_group_crystal_system      orthorhombic
_space_group_IT_number           19
_space_group_name_H-M_alt        'P 21 21 21'
_space_group_name_Hall           'P 2ac 2ab'

_shelx_space_group_comment       
;
The symmetry employed for this shelxl refinement is uniquely defined
by the following loop, which should always be used as a source of
symmetry information in preference to the above space-group names.
They are only intended as comments.
;

loop_
_space_group_symop_operation_xyz
'x, y, z'
'-x+1/2, -y, z+1/2'
'-x, y+1/2, -z+1/2'
'x+1/2, -y+1/2, -z'

_cell_length_a                   9.4122(4)
_cell_length_b                   15.2241(6)
_cell_length_c                   24.3198(9)
_cell_angle_alpha                90
_cell_angle_beta                 90
_cell_angle_gamma                90
_cell_volume                     3484.8(2)
_cell_formula_units_Z            4
_cell_measurement_temperature    200(2)
_cell_measurement_reflns_used    9849
_cell_measurement_theta_min      2.32
_cell_measurement_theta_max      25.04

_exptl_crystal_description       needle
_exptl_crystal_colour            colourless
_exptl_crystal_density_meas      ?
_exptl_crystal_density_method    ?
_exptl_crystal_density_diffrn    1.202
_exptl_crystal_F_000             1336
_exptl_transmission_factor_min   ?
_exptl_transmission_factor_max   ?
_exptl_crystal_size_max          0.1
_exptl_crystal_size_mid          0.09
_exptl_crystal_size_min          0.08
_exptl_absorpt_coefficient_mu    0.085
_shelx_estimated_absorpt_T_min   ?
_shelx_estimated_absorpt_T_max   ?
_exptl_absorpt_correction_type   none
_exptl_absorpt_correction_T_min  ?
_exptl_absorpt_correction_T_max  ?
_exptl_absorpt_process_details   ?
_exptl_absorpt_special_details   ?
_diffrn_ambient_temperature      200(2)
_diffrn_radiation_wavelength     0.71073
_diffrn_radiation_type           MoK\a
_diffrn_source                   ?
_diffrn_measurement_device_type  'Bruker APEX-II CCD'
_diffrn_measurement_method       '\f and \w scans'
_diffrn_detector_area_resol_mean ?
_diffrn_reflns_number            113683
_diffrn_reflns_av_unetI/netI     0.0301
_diffrn_reflns_av_R_equivalents  0.0890
_diffrn_reflns_limit_h_min       -11
_diffrn_reflns_limit_h_max       11
_diffrn_reflns_limit_k_min       -18
_diffrn_reflns_limit_k_max       18
_diffrn_reflns_limit_l_min       -28
_diffrn_reflns_limit_l_max       28
_diffrn_reflns_theta_min         2.143
_diffrn_reflns_theta_max         24.997
_diffrn_reflns_theta_full        24.997
_diffrn_measured_fraction_theta_max 0.999
_diffrn_measured_fraction_theta_full 0.999
_diffrn_reflns_Laue_measured_fraction_max 0.999
_diffrn_reflns_Laue_measured_fraction_full 0.999
_diffrn_reflns_point_group_measured_fraction_max 0.999
_diffrn_reflns_point_group_measured_fraction_full 0.999
_reflns_number_total             6133
_reflns_number_gt                5216
_reflns_threshold_expression     'I > 2\s(I)'
_reflns_Friedel_coverage         0.771
_reflns_Friedel_fraction_max     1.000
_reflns_Friedel_fraction_full    1.000

_reflns_special_details          
;
 Reflections were merged by SHELXL according to the crystal
 class for the calculation of statistics and refinement.
 
 _reflns_Friedel_fraction is defined as the number of unique
 Friedel pairs measured divided by the number that would be
 possible theoretically, ignoring centric projections and
 systematic absences.
;

_computing_data_collection       'Bruker APEX2'
_computing_cell_refinement       'Bruker SAINT'
_computing_data_reduction        'Bruker SAINT'
_computing_structure_solution    'SHELXT 2014/5 (Sheldrick, 2014)'
_computing_structure_refinement  'SHELXL-2018/3 (Sheldrick, 2018)'
_computing_molecular_graphics    'Bruker SHELXTL'
_computing_publication_material  'Bruker SHELXTL'
_refine_special_details          ?
_refine_ls_structure_factor_coef Fsqd
_refine_ls_matrix_type           full
_refine_ls_weighting_scheme      calc
_refine_ls_weighting_details     
'w=1/[\s^2^(Fo^2^)+(0.0776P)^2^+1.6428P] where P=(Fo^2^+2Fc^2^)/3'
_atom_sites_solution_primary     ?
_atom_sites_solution_secondary   ?
_atom_sites_solution_hydrogens   geom
_refine_ls_hydrogen_treatment    constr
_refine_ls_extinction_method     'SHELXL-2018/3 (Sheldrick 2018)'
_refine_ls_extinction_coef       0.010(2)
_refine_ls_extinction_expression Fc^*^=kFc[1+0.001xFc^2^\l^3^/sin(2\q)]^-1/4^
_refine_ls_abs_structure_details 
;
 Flack x determined using 2003 quotients [(I+)-(I-)]/[(I+)+(I-)]
 (Parsons, Flack and Wagner, Acta Cryst. B69 (2013) 249-259).
;
_refine_ls_abs_structure_Flack   0.1(3)
_chemical_absolute_configuration ?
_refine_ls_number_reflns         6133
_refine_ls_number_parameters     424
_refine_ls_number_restraints     0
_refine_ls_R_factor_all          0.0771
_refine_ls_R_factor_gt           0.0639
_refine_ls_wR_factor_ref         0.1706
_refine_ls_wR_factor_gt          0.1631
_refine_ls_goodness_of_fit_ref   1.213
_refine_ls_restrained_S_all      1.213
_refine_ls_shift/su_max          0.000
_refine_ls_shift/su_mean         0.000

loop_
_atom_site_label
_atom_site_type_symbol
_atom_site_fract_x
_atom_site_fract_y
_atom_site_fract_z
_atom_site_U_iso_or_equiv
_atom_site_adp_type
_atom_site_occupancy
_atom_site_site_symmetry_order
_atom_site_calc_flag
_atom_site_refinement_flags_posn
_atom_site_refinement_flags_adp
_atom_site_refinement_flags_occupancy
_atom_site_disorder_assembly
_atom_site_disorder_group
C2 C 0.5129(5) 0.4412(3) 0.08877(14) 0.0301(9) Uani 1 1 d . . . . .
H2A H 0.555850 0.401355 0.063732 0.036 Uiso 1 1 calc R U . . .
F1 F 0.3038(4) 0.4235(3) 0.48011(14) 0.0825(12) Uani 1 1 d . . . . .
C1 C 0.3968(6) 0.4858(4) 0.07511(18) 0.0505(13) Uani 1 1 d . . . . .
H1 H 0.357480 0.476710 0.039583 0.061 Uiso 1 1 calc R U . . .
B1 B 0.2364(6) 0.4527(4) 0.4332(3) 0.0456(13) Uani 1 1 d . . . . .
N2 N 0.7013(4) 0.5282(2) 0.39892(13) 0.0293(8) Uani 1 1 d . . . . .
N1 N 0.3297(6) 0.5451(4) 0.11019(19) 0.0692(15) Uani 1 1 d . . . . .
F2 F 0.3310(4) 0.4517(5) 0.39260(15) 0.146(3) Uani 1 1 d . . . . .
N3 N 0.6877(4) 0.5277(2) 0.48727(13) 0.0272(7) Uani 1 1 d . . . . .
C3 C 0.3852(5) 0.5548(3) 0.16244(18) 0.0423(11) Uani 1 1 d . . . . .
H3 H 0.340466 0.593352 0.187832 0.051 Uiso 1 1 calc R U . . .
F3 F 0.1243(6) 0.4064(4) 0.4189(3) 0.149(3) Uani 1 1 d . . . . .
C5 C 0.5669(5) 0.4542(3) 0.13833(17) 0.0403(11) Uani 1 1 d . . . . .
H5 H 0.652500 0.424432 0.147397 0.048 Uiso 1 1 calc R U . . .
C36 C 0.5017(5) 0.3981(4) 0.79121(17) 0.0477(13) Uani 1 1 d . . . . .
H36A H 0.546099 0.354310 0.813069 0.057 Uiso 1 1 calc R U . . .
F4 F 0.1883(6) 0.5349(3) 0.44146(16) 0.1143(18) Uani 1 1 d . . . . .
C4 C 0.5066(5) 0.5085(3) 0.17816(17) 0.0347(10) Uani 1 1 d . . . . .
C6 C 0.5655(4) 0.5143(3) 0.23434(16) 0.0327(9) Uani 1 1 d . . . . .
C7 C 0.5626(5) 0.5936(3) 0.26328(17) 0.0348(10) Uani 1 1 d . . . . .
H7 H 0.527378 0.644741 0.245485 0.042 Uiso 1 1 calc R U . . .
C9 C 0.6584(5) 0.5234(3) 0.34147(15) 0.0307(9) Uani 1 1 d . . . . .
C8 C 0.6094(5) 0.5999(3) 0.31692(17) 0.0337(10) Uani 1 1 d . . . . .
C10 C 0.6713(5) 0.4437(3) 0.31429(17) 0.0352(10) Uani 1 1 d . . . . .
C11 C 0.6214(5) 0.4408(3) 0.26020(17) 0.0368(10) Uani 1 1 d . . . . .
H11 H 0.626029 0.386972 0.240555 0.044 Uiso 1 1 calc R U . . .
C12 C 0.6004(5) 0.6871(3) 0.34758(18) 0.0403(11) Uani 1 1 d . . . . .
H12 H 0.649476 0.679819 0.383758 0.048 Uiso 1 1 calc R U . . .
C13 C 0.6756(6) 0.7604(3) 0.3162(2) 0.0541(14) Uani 1 1 d . . . . .
H13A H 0.776164 0.745401 0.311700 0.081 Uiso 1 1 calc R U . . .
H13B H 0.667278 0.815516 0.336755 0.081 Uiso 1 1 calc R U . . .
H13C H 0.631582 0.767360 0.279918 0.081 Uiso 1 1 calc R U . . .
C14 C 0.4468(6) 0.7110(4) 0.3589(3) 0.0634(16) Uani 1 1 d . . . . .
H14A H 0.443299 0.764018 0.381772 0.095 Uiso 1 1 calc R U . . .
H14B H 0.400201 0.662487 0.378262 0.095 Uiso 1 1 calc R U . . .
H14C H 0.397756 0.722082 0.324063 0.095 Uiso 1 1 calc R U . . .
C15 C 0.7277(6) 0.3618(3) 0.34174(19) 0.0473(12) Uani 1 1 d . . . . .
H15 H 0.768558 0.379496 0.378048 0.057 Uiso 1 1 calc R U . . .
C18 C 0.6147(4) 0.5133(2) 0.44107(17) 0.0300(9) Uani 1 1 d . . . . .
H18 H 0.518104 0.495491 0.438736 0.036 Uiso 1 1 calc R U . . .
C19 C 0.8327(5) 0.5530(3) 0.41840(17) 0.0371(10) Uani 1 1 d . . . . .
H19 H 0.913833 0.567536 0.396997 0.045 Uiso 1 1 calc R U . . .
C20 C 0.8240(5) 0.5525(3) 0.47375(17) 0.0356(10) Uani 1 1 d . . . . .
H20 H 0.898025 0.566732 0.498757 0.043 Uiso 1 1 calc R U . . .
C21 C 0.6345(4) 0.5157(3) 0.54282(15) 0.0290(9) Uani 1 1 d . . . . .
C22 C 0.6516(5) 0.4338(3) 0.56711(16) 0.0332(10) Uani 1 1 d . . . . .
C23 C 0.6026(5) 0.4240(3) 0.62063(17) 0.0353(10) Uani 1 1 d . . . . .
H23 H 0.611338 0.368310 0.637918 0.042 Uiso 1 1 calc R U . . .
C24 C 0.5411(5) 0.4927(3) 0.64979(17) 0.0336(10) Uani 1 1 d . . . . .
C25 C 0.5277(5) 0.5735(3) 0.62359(17) 0.0334(10) Uani 1 1 d . . . . .
H25 H 0.486323 0.621167 0.643053 0.040 Uiso 1 1 calc R U . . .
C26 C 0.5731(4) 0.5867(3) 0.56977(16) 0.0308(9) Uani 1 1 d . . . . .
C27 C 0.5509(5) 0.6751(3) 0.54174(18) 0.0406(11) Uani 1 1 d . . . . .
H27 H 0.612497 0.676660 0.508247 0.049 Uiso 1 1 calc R U . . .
C28 C 0.3969(7) 0.6852(4) 0.5231(3) 0.0669(17) Uani 1 1 d . . . . .
H28A H 0.334790 0.688693 0.555331 0.100 Uiso 1 1 calc R U . . .
H28B H 0.369786 0.634434 0.500623 0.100 Uiso 1 1 calc R U . . .
H28C H 0.387221 0.738994 0.501231 0.100 Uiso 1 1 calc R U . . .
C29 C 0.5930(6) 0.7521(3) 0.5782(2) 0.0568(14) Uani 1 1 d . . . . .
H29A H 0.689032 0.742472 0.592619 0.085 Uiso 1 1 calc R U . . .
H29B H 0.525944 0.756933 0.608876 0.085 Uiso 1 1 calc R U . . .
H29C H 0.591287 0.806441 0.556626 0.085 Uiso 1 1 calc R U . . .
C30 C 0.7185(7) 0.3563(3) 0.53778(19) 0.0505(13) Uani 1 1 d . . . . .
H30 H 0.768788 0.379267 0.504542 0.061 Uiso 1 1 calc R U . . .
C31 C 0.6066(9) 0.2942(4) 0.5186(3) 0.097(3) Uani 1 1 d . . . . .
H31A H 0.557604 0.268977 0.550488 0.145 Uiso 1 1 calc R U . . .
H31B H 0.650575 0.246951 0.497146 0.145 Uiso 1 1 calc R U . . .
H31C H 0.537999 0.325689 0.495604 0.145 Uiso 1 1 calc R U . . .
C32 C 0.8266(6) 0.3087(4) 0.5727(3) 0.0647(16) Uani 1 1 d . . . . .
H32A H 0.779450 0.283711 0.605085 0.097 Uiso 1 1 calc R U . . .
H32B H 0.900156 0.350115 0.584596 0.097 Uiso 1 1 calc R U . . .
H32C H 0.870184 0.261449 0.551208 0.097 Uiso 1 1 calc R U . . .
C33 C 0.5495(5) 0.4168(4) 0.74075(19) 0.0528(13) Uani 1 1 d . . . . .
H33 H 0.629722 0.385268 0.727558 0.063 Uiso 1 1 calc R U . . .
C34 C 0.4895(5) 0.4789(3) 0.70678(17) 0.0373(11) Uani 1 1 d . . . . .
C35 C 0.3776(5) 0.5271(4) 0.72860(18) 0.0478(12) Uani 1 1 d . . . . .
H35 H 0.335309 0.572567 0.707465 0.057 Uiso 1 1 calc R U . . .
N4 N 0.3271(6) 0.5093(4) 0.7809(2) 0.0774(16) Uani 1 1 d . . . . .
C37 C 0.3918(6) 0.4420(4) 0.8096(2) 0.0588(15) Uani 1 1 d . . . . .
H37 H 0.354567 0.426754 0.844674 0.071 Uiso 1 1 calc R U . . .
C17 C 0.6084(9) 0.2979(4) 0.3527(3) 0.089(2) Uani 1 1 d . . . . .
H17A H 0.526030 0.329745 0.367163 0.133 Uiso 1 1 calc R U . . .
H17B H 0.639673 0.254118 0.379588 0.133 Uiso 1 1 calc R U . . .
H17C H 0.582133 0.268437 0.318319 0.133 Uiso 1 1 calc R U . . .
C16 C 0.8447(8) 0.3173(5) 0.3090(3) 0.094(2) Uani 1 1 d . . . . .
H16A H 0.878629 0.265590 0.329121 0.142 Uiso 1 1 calc R U . . .
H16B H 0.923496 0.358418 0.303591 0.142 Uiso 1 1 calc R U . . .
H16C H 0.807370 0.298992 0.273154 0.142 Uiso 1 1 calc R U . . .

loop_
_atom_site_aniso_label
_atom_site_aniso_U_11
_atom_site_aniso_U_22
_atom_site_aniso_U_33
_atom_site_aniso_U_23
_atom_site_aniso_U_13
_atom_site_aniso_U_12
C2 0.040(2) 0.043(2) 0.0079(17) -0.0053(16) 0.0014(16) -0.0031(19)
F1 0.090(3) 0.091(3) 0.067(2) 0.0098(19) -0.013(2) 0.037(2)
C1 0.058(3) 0.070(3) 0.023(2) -0.004(2) 0.007(2) -0.021(3)
B1 0.039(3) 0.043(3) 0.054(3) -0.004(3) -0.005(3) 0.001(2)
N2 0.040(2) 0.0293(17) 0.0192(16) 0.0000(13) 0.0003(14) -0.0026(15)
N1 0.064(3) 0.093(4) 0.051(3) 0.012(3) -0.006(2) -0.023(3)
F2 0.057(2) 0.331(9) 0.051(2) -0.023(4) -0.0048(19) 0.041(4)
N3 0.0327(18) 0.0290(17) 0.0200(17) 0.0010(13) -0.0003(14) -0.0008(15)
C3 0.045(3) 0.052(3) 0.031(2) -0.001(2) 0.001(2) -0.004(2)
F3 0.109(4) 0.119(4) 0.218(6) 0.062(4) -0.073(4) -0.054(3)
C5 0.043(3) 0.046(3) 0.032(2) 0.002(2) 0.003(2) -0.010(2)
C36 0.044(3) 0.078(4) 0.020(2) 0.024(2) 0.0007(19) 0.008(3)
F4 0.216(5) 0.069(2) 0.058(2) 0.000(2) -0.019(3) 0.045(3)
C4 0.040(2) 0.037(2) 0.028(2) 0.0006(18) -0.0014(19) -0.010(2)
C6 0.035(2) 0.038(2) 0.025(2) 0.0020(18) 0.0026(18) -0.0084(19)
C7 0.043(2) 0.030(2) 0.031(2) 0.0032(18) -0.0021(19) -0.0003(19)
C9 0.039(2) 0.034(2) 0.0187(19) 0.0028(16) 0.0004(17) -0.0053(18)
C8 0.040(2) 0.030(2) 0.030(2) -0.0036(17) 0.0004(19) -0.001(2)
C10 0.049(3) 0.029(2) 0.028(2) 0.0012(18) 0.0001(19) -0.0065(19)
C11 0.050(3) 0.032(2) 0.028(2) -0.0040(18) 0.000(2) -0.009(2)
C12 0.061(3) 0.032(2) 0.028(2) -0.0046(18) -0.002(2) 0.002(2)
C13 0.062(3) 0.039(3) 0.061(3) -0.012(2) 0.007(3) -0.011(2)
C14 0.066(4) 0.047(3) 0.077(4) -0.011(3) 0.024(3) 0.002(3)
C15 0.075(4) 0.033(2) 0.034(3) 0.000(2) -0.009(2) 0.003(2)
C18 0.032(2) 0.032(2) 0.026(2) -0.0006(17) 0.0020(18) -0.0005(17)
C19 0.036(2) 0.049(3) 0.027(2) -0.0001(19) 0.0041(18) -0.007(2)
C20 0.032(2) 0.045(3) 0.030(2) -0.0011(19) -0.0029(18) -0.002(2)
C21 0.034(2) 0.033(2) 0.0199(19) 0.0011(16) 0.0000(16) -0.0015(17)
C22 0.042(2) 0.029(2) 0.028(2) 0.0020(17) 0.0003(18) -0.0011(18)
C23 0.040(2) 0.033(2) 0.033(2) 0.0056(18) 0.0006(19) 0.002(2)
C24 0.032(2) 0.043(3) 0.025(2) 0.0022(18) 0.0016(18) -0.0005(19)
C25 0.037(2) 0.034(2) 0.029(2) -0.0009(18) 0.0032(18) 0.0027(18)
C26 0.033(2) 0.031(2) 0.028(2) -0.0014(17) -0.0016(17) 0.0008(17)
C27 0.054(3) 0.032(2) 0.035(2) 0.0034(18) 0.009(2) 0.007(2)
C28 0.080(4) 0.042(3) 0.079(4) 0.013(3) -0.034(4) 0.007(3)
C29 0.063(3) 0.035(2) 0.073(4) 0.003(2) -0.015(3) -0.006(2)
C30 0.085(4) 0.034(3) 0.033(2) -0.0009(19) 0.012(2) 0.010(3)
C31 0.111(6) 0.058(4) 0.120(6) -0.045(4) -0.068(5) 0.028(4)
C32 0.055(3) 0.055(3) 0.084(4) -0.017(3) -0.010(3) 0.015(3)
C33 0.043(3) 0.078(4) 0.038(3) 0.014(3) 0.004(2) 0.008(3)
C34 0.032(2) 0.055(3) 0.025(2) 0.0028(19) -0.0017(17) -0.007(2)
C35 0.054(3) 0.062(3) 0.027(2) 0.002(2) 0.006(2) 0.005(3)
N4 0.069(3) 0.117(5) 0.047(3) 0.002(3) 0.008(3) -0.008(3)
C37 0.052(3) 0.097(4) 0.028(2) 0.017(3) -0.002(2) -0.011(3)
C17 0.097(5) 0.043(3) 0.126(6) 0.034(4) 0.021(5) 0.001(4)
C16 0.080(5) 0.095(5) 0.109(6) 0.029(5) 0.012(4) 0.037(4)

_geom_special_details            
;
 All esds (except the esd in the dihedral angle between two l.s. planes)
 are estimated using the full covariance matrix.  The cell esds are taken
 into account individually in the estimation of esds in distances, angles
 and torsion angles; correlations between esds in cell parameters are only
 used when they are defined by crystal symmetry.  An approximate (isotropic)
 treatment of cell esds is used for estimating esds involving l.s. planes.
;

loop_
_geom_bond_atom_site_label_1
_geom_bond_atom_site_label_2
_geom_bond_distance
_geom_bond_site_symmetry_2
_geom_bond_publ_flag
C2 C5 1.323(6) . ?
C2 C1 1.328(7) . ?
C2 H2A 0.9500 . ?
F1 B1 1.378(7) . ?
C1 N1 1.393(7) . ?
C1 H1 0.9500 . ?
B1 F3 1.315(7) . ?
B1 F2 1.330(7) . ?
B1 F4 1.347(7) . ?
N2 C18 1.329(5) . ?
N2 C19 1.377(6) . ?
N2 C9 1.456(5) . ?
N1 C3 1.382(6) . ?
N3 C18 1.336(5) . ?
N3 C20 1.377(6) . ?
N3 C21 1.452(5) . ?
C3 C4 1.396(7) . ?
C3 H3 0.9500 . ?
C5 C4 1.395(6) . ?
C5 H5 0.9500 . ?
C36 C37 1.310(8) . ?
C36 C33 1.338(6) . ?
C36 H36A 0.9500 . ?
C4 C6 1.477(6) . ?
C6 C11 1.386(6) . ?
C6 C7 1.399(6) . ?
C7 C8 1.380(6) . ?
C7 H7 0.9500 . ?
C9 C8 1.388(6) . ?
C9 C10 1.387(6) . ?
C8 C12 1.525(6) . ?
C10 C11 1.397(6) . ?
C10 C15 1.510(6) . ?
C11 H11 0.9500 . ?
C12 C14 1.515(8) . ?
C12 C13 1.526(7) . ?
C12 H12 1.0000 . ?
C13 H13A 0.9800 . ?
C13 H13B 0.9800 . ?
C13 H13C 0.9800 . ?
C14 H14A 0.9800 . ?
C14 H14B 0.9800 . ?
C14 H14C 0.9800 . ?
C15 C17 1.509(9) . ?
C15 C16 1.519(9) . ?
C15 H15 1.0000 . ?
C18 H18 0.9500 . ?
C19 C20 1.349(6) . ?
C19 H19 0.9500 . ?
C20 H20 0.9500 . ?
C21 C26 1.390(6) . ?
C21 C22 1.388(6) . ?
C22 C23 1.389(6) . ?
C22 C30 1.516(6) . ?
C23 C24 1.389(6) . ?
C23 H23 0.9500 . ?
C24 C25 1.391(6) . ?
C24 C34 1.483(6) . ?
C25 C26 1.391(6) . ?
C25 H25 0.9500 . ?
C26 C27 1.524(6) . ?
C27 C29 1.522(7) . ?
C27 C28 1.527(8) . ?
C27 H27 1.0000 . ?
C28 H28A 0.9800 . ?
C28 H28B 0.9800 . ?
C28 H28C 0.9800 . ?
C29 H29A 0.9800 . ?
C29 H29B 0.9800 . ?
C29 H29C 0.9800 . ?
C30 C31 1.490(9) . ?
C30 C32 1.510(8) . ?
C30 H30 1.0000 . ?
C31 H31A 0.9800 . ?
C31 H31B 0.9800 . ?
C31 H31C 0.9800 . ?
C32 H32A 0.9800 . ?
C32 H32B 0.9800 . ?
C32 H32C 0.9800 . ?
C33 C34 1.377(7) . ?
C33 H33 0.9500 . ?
C34 C35 1.389(7) . ?
C35 N4 1.384(6) . ?
C35 H35 0.9500 . ?
N4 C37 1.381(8) . ?
C37 H37 0.9500 . ?
C17 H17A 0.9800 . ?
C17 H17B 0.9800 . ?
C17 H17C 0.9800 . ?
C16 H16A 0.9800 . ?
C16 H16B 0.9800 . ?
C16 H16C 0.9800 . ?

loop_
_geom_angle_atom_site_label_1
_geom_angle_atom_site_label_2
_geom_angle_atom_site_label_3
_geom_angle
_geom_angle_site_symmetry_1
_geom_angle_site_symmetry_3
_geom_angle_publ_flag
C5 C2 C1 117.9(4) . . ?
C5 C2 H2A 121.0 . . ?
C1 C2 H2A 121.0 . . ?
C2 C1 N1 123.4(4) . . ?
C2 C1 H1 118.3 . . ?
N1 C1 H1 118.3 . . ?
F3 B1 F2 109.5(6) . . ?
F3 B1 F4 105.5(5) . . ?
F2 B1 F4 110.2(6) . . ?
F3 B1 F1 114.6(5) . . ?
F2 B1 F1 107.6(4) . . ?
F4 B1 F1 109.4(5) . . ?
C18 N2 C19 109.4(3) . . ?
C18 N2 C9 124.1(4) . . ?
C19 N2 C9 126.3(3) . . ?
C3 N1 C1 117.5(5) . . ?
C18 N3 C20 108.9(3) . . ?
C18 N3 C21 125.7(3) . . ?
C20 N3 C21 125.3(3) . . ?
N1 C3 C4 120.4(5) . . ?
N1 C3 H3 119.8 . . ?
C4 C3 H3 119.8 . . ?
C2 C5 C4 124.4(5) . . ?
C2 C5 H5 117.8 . . ?
C4 C5 H5 117.8 . . ?
C37 C36 C33 118.1(5) . . ?
C37 C36 H36A 120.9 . . ?
C33 C36 H36A 120.9 . . ?
C5 C4 C3 116.3(4) . . ?
C5 C4 C6 121.7(4) . . ?
C3 C4 C6 122.0(4) . . ?
C11 C6 C7 118.4(4) . . ?
C11 C6 C4 121.0(4) . . ?
C7 C6 C4 120.6(4) . . ?
C8 C7 C6 121.9(4) . . ?
C8 C7 H7 119.0 . . ?
C6 C7 H7 119.0 . . ?
C8 C9 C10 123.9(4) . . ?
C8 C9 N2 117.6(4) . . ?
C10 C9 N2 118.5(4) . . ?
C7 C8 C9 117.1(4) . . ?
C7 C8 C12 120.3(4) . . ?
C9 C8 C12 122.6(4) . . ?
C9 C10 C11 116.5(4) . . ?
C9 C10 C15 122.8(4) . . ?
C11 C10 C15 120.6(4) . . ?
C6 C11 C10 122.0(4) . . ?
C6 C11 H11 119.0 . . ?
C10 C11 H11 119.0 . . ?
C14 C12 C8 110.6(4) . . ?
C14 C12 C13 111.0(4) . . ?
C8 C12 C13 111.5(4) . . ?
C14 C12 H12 107.9 . . ?
C8 C12 H12 107.9 . . ?
C13 C12 H12 107.9 . . ?
C12 C13 H13A 109.5 . . ?
C12 C13 H13B 109.5 . . ?
H13A C13 H13B 109.5 . . ?
C12 C13 H13C 109.5 . . ?
H13A C13 H13C 109.5 . . ?
H13B C13 H13C 109.5 . . ?
C12 C14 H14A 109.5 . . ?
C12 C14 H14B 109.5 . . ?
H14A C14 H14B 109.5 . . ?
C12 C14 H14C 109.5 . . ?
H14A C14 H14C 109.5 . . ?
H14B C14 H14C 109.5 . . ?
C17 C15 C10 110.4(5) . . ?
C17 C15 C16 110.1(5) . . ?
C10 C15 C16 113.1(5) . . ?
C17 C15 H15 107.7 . . ?
C10 C15 H15 107.7 . . ?
C16 C15 H15 107.7 . . ?
N2 C18 N3 107.8(3) . . ?
N2 C18 H18 126.1 . . ?
N3 C18 H18 126.1 . . ?
C20 C19 N2 106.7(4) . . ?
C20 C19 H19 126.7 . . ?
N2 C19 H19 126.7 . . ?
C19 C20 N3 107.3(4) . . ?
C19 C20 H20 126.4 . . ?
N3 C20 H20 126.4 . . ?
C26 C21 C22 123.1(3) . . ?
C26 C21 N3 118.9(3) . . ?
C22 C21 N3 118.0(3) . . ?
C23 C22 C21 117.2(4) . . ?
C23 C22 C30 119.7(4) . . ?
C21 C22 C30 123.2(4) . . ?
C24 C23 C22 122.4(4) . . ?
C24 C23 H23 118.8 . . ?
C22 C23 H23 118.8 . . ?
C23 C24 C25 118.0(4) . . ?
C23 C24 C34 120.5(4) . . ?
C25 C24 C34 121.5(4) . . ?
C24 C25 C26 122.0(4) . . ?
C24 C25 H25 119.0 . . ?
C26 C25 H25 119.0 . . ?
C21 C26 C25 117.3(4) . . ?
C21 C26 C27 122.2(3) . . ?
C25 C26 C27 120.4(4) . . ?
C26 C27 C29 112.6(4) . . ?
C26 C27 C28 110.6(4) . . ?
C29 C27 C28 110.1(4) . . ?
C26 C27 H27 107.8 . . ?
C29 C27 H27 107.8 . . ?
C28 C27 H27 107.8 . . ?
C27 C28 H28A 109.5 . . ?
C27 C28 H28B 109.5 . . ?
H28A C28 H28B 109.5 . . ?
C27 C28 H28C 109.5 . . ?
H28A C28 H28C 109.5 . . ?
H28B C28 H28C 109.5 . . ?
C27 C29 H29A 109.5 . . ?
C27 C29 H29B 109.5 . . ?
H29A C29 H29B 109.5 . . ?
C27 C29 H29C 109.5 . . ?
H29A C29 H29C 109.5 . . ?
H29B C29 H29C 109.5 . . ?
C31 C30 C22 110.4(5) . . ?
C31 C30 C32 110.4(5) . . ?
C22 C30 C32 112.8(4) . . ?
C31 C30 H30 107.7 . . ?
C22 C30 H30 107.7 . . ?
C32 C30 H30 107.7 . . ?
C30 C31 H31A 109.5 . . ?
C30 C31 H31B 109.5 . . ?
H31A C31 H31B 109.5 . . ?
C30 C31 H31C 109.5 . . ?
H31A C31 H31C 109.5 . . ?
H31B C31 H31C 109.5 . . ?
C30 C32 H32A 109.5 . . ?
C30 C32 H32B 109.5 . . ?
H32A C32 H32B 109.5 . . ?
C30 C32 H32C 109.5 . . ?
H32A C32 H32C 109.5 . . ?
H32B C32 H32C 109.5 . . ?
C36 C33 C34 123.9(5) . . ?
C36 C33 H33 118.0 . . ?
C34 C33 H33 118.0 . . ?
C35 C34 C33 116.4(4) . . ?
C35 C34 C24 122.1(4) . . ?
C33 C34 C24 121.5(4) . . ?
C34 C35 N4 120.5(5) . . ?
C34 C35 H35 119.7 . . ?
N4 C35 H35 119.7 . . ?
C37 N4 C35 117.3(5) . . ?
C36 C37 N4 123.5(5) . . ?
C36 C37 H37 118.2 . . ?
N4 C37 H37 118.2 . . ?
C15 C17 H17A 109.5 . . ?
C15 C17 H17B 109.5 . . ?
H17A C17 H17B 109.5 . . ?
C15 C17 H17C 109.5 . . ?
H17A C17 H17C 109.5 . . ?
H17B C17 H17C 109.5 . . ?
C15 C16 H16A 109.5 . . ?
C15 C16 H16B 109.5 . . ?
H16A C16 H16B 109.5 . . ?
C15 C16 H16C 109.5 . . ?
H16A C16 H16C 109.5 . . ?
H16B C16 H16C 109.5 . . ?

_refine_diff_density_max         0.498
_refine_diff_density_min         -0.412
_refine_diff_density_rms         0.056

_shelx_res_file                  
;
TITL ewrf_0m_a.res in P2(1)2(1)2(1)
    ewrf_0m_a.res
    created by SHELXL-2018/3 at 17:43:28 on 19-Sep-2021
REM Old TITL ewrf_0m in P2(1)2(1)2(1)
REM SHELXT solution in P2(1)2(1)2(1)
REM R1 0.187,  Rweak 0.047,  Alpha 0.003,  Orientation as input
REM Flack x =  0.447 ( 0.357 ) from Parsons' quotients
REM Formula found by SHELXT:  C40 B F N4
CELL  0.71073   9.4122  15.2241  24.3198   90.000   90.000   90.000
ZERR   4.000   0.0004   0.0006   0.0009    0.000    0.000    0.000
LATT -1
SYMM 1/2-X, -Y, 1/2+Z
SYMM -X, 1/2+Y, 1/2-Z
SYMM 1/2+X, 1/2-Y, -Z
SFAC C H B F N
UNIT 148 172 4 16 16
TEMP -73.150
L.S. 10
OMIT 0 50
ACTA
BOND $H
LIST 6
FMAP 2
PLAN 20
WGHT    0.077600    1.642800
EXTI    0.009948
FVAR       0.58467
C2    1    0.512926    0.441232    0.088768    11.00000    0.03975    0.04281 =
         0.00786   -0.00529    0.00135   -0.00311
AFIX  43
H2A   2    0.555850    0.401355    0.063732    11.00000   -1.20000
AFIX   0
F1    4    0.303769    0.423496    0.480106    11.00000    0.08997    0.09082 =
         0.06661    0.00984   -0.01308    0.03699
C1    1    0.396819    0.485757    0.075108    11.00000    0.05824    0.07021 =
         0.02313   -0.00431    0.00657   -0.02089
AFIX  43
H1    2    0.357480    0.476710    0.039583    11.00000   -1.20000
AFIX   0
B1    3    0.236406    0.452675    0.433235    11.00000    0.03939    0.04333 =
         0.05396   -0.00362   -0.00517    0.00123
N2    5    0.701291    0.528202    0.398921    11.00000    0.03953    0.02929 =
         0.01922    0.00001    0.00031   -0.00256
N1    5    0.329729    0.545052    0.110192    11.00000    0.06378    0.09341 =
         0.05054    0.01203   -0.00571   -0.02308
F2    4    0.331042    0.451690    0.392603    11.00000    0.05664    0.33102 =
         0.05127   -0.02329   -0.00479    0.04143
N3    5    0.687690    0.527734    0.487273    11.00000    0.03269    0.02904 =
         0.01997    0.00101   -0.00034   -0.00082
C3    1    0.385217    0.554840    0.162440    11.00000    0.04461    0.05161 =
         0.03079   -0.00138    0.00125   -0.00435
AFIX  43
H3    2    0.340466    0.593352    0.187832    11.00000   -1.20000
AFIX   0
F3    4    0.124342    0.406434    0.418876    11.00000    0.10867    0.11942 =
         0.21833    0.06176   -0.07328   -0.05398
C5    1    0.566909    0.454160    0.138326    11.00000    0.04293    0.04622 =
         0.03184    0.00152    0.00269   -0.01002
AFIX  43
H5    2    0.652500    0.424432    0.147397    11.00000   -1.20000
AFIX   0
C36   1    0.501673    0.398132    0.791211    11.00000    0.04441    0.07831 =
         0.02042    0.02432    0.00070    0.00843
AFIX  43
H36A  2    0.546099    0.354310    0.813069    11.00000   -1.20000
AFIX   0
F4    4    0.188347    0.534942    0.441458    11.00000    0.21619    0.06879 =
         0.05787   -0.00004   -0.01945    0.04530
C4    1    0.506609    0.508506    0.178159    11.00000    0.03979    0.03656 =
         0.02778    0.00056   -0.00138   -0.01014
C6    1    0.565496    0.514253    0.234336    11.00000    0.03455    0.03821 =
         0.02522    0.00205    0.00259   -0.00839
C7    1    0.562597    0.593632    0.263276    11.00000    0.04304    0.03005 =
         0.03137    0.00325   -0.00214   -0.00027
AFIX  43
H7    2    0.527378    0.644741    0.245485    11.00000   -1.20000
AFIX   0
C9    1    0.658427    0.523401    0.341469    11.00000    0.03941    0.03399 =
         0.01866    0.00285    0.00037   -0.00534
C8    1    0.609401    0.599895    0.316924    11.00000    0.04048    0.03024 =
         0.03029   -0.00357    0.00041   -0.00125
C10   1    0.671294    0.443686    0.314287    11.00000    0.04918    0.02862 =
         0.02769    0.00122    0.00008   -0.00649
C11   1    0.621446    0.440835    0.260198    11.00000    0.05050    0.03156 =
         0.02833   -0.00403   -0.00032   -0.00927
AFIX  43
H11   2    0.626029    0.386972    0.240555    11.00000   -1.20000
AFIX   0
C12   1    0.600374    0.687133    0.347582    11.00000    0.06140    0.03154 =
         0.02811   -0.00461   -0.00221    0.00222
AFIX  13
H12   2    0.649476    0.679819    0.383758    11.00000   -1.20000
AFIX   0
C13   1    0.675576    0.760407    0.316180    11.00000    0.06198    0.03936 =
         0.06109   -0.01151    0.00742   -0.01145
AFIX 137
H13A  2    0.776164    0.745401    0.311700    11.00000   -1.50000
H13B  2    0.667278    0.815516    0.336755    11.00000   -1.50000
H13C  2    0.631582    0.767360    0.279918    11.00000   -1.50000
AFIX   0
C14   1    0.446845    0.711042    0.358922    11.00000    0.06575    0.04737 =
         0.07697   -0.01103    0.02412    0.00244
AFIX 137
H14A  2    0.443299    0.764018    0.381772    11.00000   -1.50000
H14B  2    0.400201    0.662487    0.378262    11.00000   -1.50000
H14C  2    0.397756    0.722082    0.324063    11.00000   -1.50000
AFIX   0
C15   1    0.727676    0.361849    0.341738    11.00000    0.07481    0.03330 =
         0.03380   -0.00034   -0.00874    0.00349
AFIX  13
H15   2    0.768558    0.379496    0.378048    11.00000   -1.20000
AFIX   0
C18   1    0.614666    0.513269    0.441067    11.00000    0.03199    0.03194 =
         0.02603   -0.00064    0.00195   -0.00050
AFIX  43
H18   2    0.518104    0.495491    0.438736    11.00000   -1.20000
AFIX   0
C19   1    0.832743    0.552977    0.418396    11.00000    0.03584    0.04907 =
         0.02653   -0.00015    0.00409   -0.00724
AFIX  43
H19   2    0.913833    0.567536    0.396997    11.00000   -1.20000
AFIX   0
C20   1    0.823961    0.552549    0.473748    11.00000    0.03202    0.04494 =
         0.02985   -0.00111   -0.00286   -0.00234
AFIX  43
H20   2    0.898025    0.566732    0.498757    11.00000   -1.20000
AFIX   0
C21   1    0.634461    0.515672    0.542821    11.00000    0.03381    0.03330 =
         0.01986    0.00109   -0.00002   -0.00152
C22   1    0.651618    0.433827    0.567106    11.00000    0.04205    0.02938 =
         0.02807    0.00203    0.00027   -0.00114
C23   1    0.602562    0.424003    0.620630    11.00000    0.04026    0.03277 =
         0.03285    0.00561    0.00060    0.00182
AFIX  43
H23   2    0.611338    0.368310    0.637918    11.00000   -1.20000
AFIX   0
C24   1    0.541137    0.492670    0.649791    11.00000    0.03215    0.04349 =
         0.02510    0.00219    0.00164   -0.00048
C25   1    0.527733    0.573501    0.623592    11.00000    0.03719    0.03413 =
         0.02880   -0.00092    0.00324    0.00265
AFIX  43
H25   2    0.486323    0.621167    0.643053    11.00000   -1.20000
AFIX   0
C26   1    0.573116    0.586663    0.569766    11.00000    0.03326    0.03127 =
         0.02772   -0.00135   -0.00155    0.00076
C27   1    0.550914    0.675120    0.541740    11.00000    0.05416    0.03247 =
         0.03518    0.00342    0.00861    0.00650
AFIX  13
H27   2    0.612497    0.676660    0.508247    11.00000   -1.20000
AFIX   0
C28   1    0.396883    0.685214    0.523058    11.00000    0.07999    0.04152 =
         0.07913    0.01310   -0.03361    0.00727
AFIX 137
H28A  2    0.334790    0.688693    0.555331    11.00000   -1.50000
H28B  2    0.369786    0.634434    0.500623    11.00000   -1.50000
H28C  2    0.387221    0.738994    0.501231    11.00000   -1.50000
AFIX   0
C29   1    0.593047    0.752097    0.578214    11.00000    0.06300    0.03458 =
         0.07295    0.00250   -0.01469   -0.00612
AFIX 137
H29A  2    0.689032    0.742472    0.592619    11.00000   -1.50000
H29B  2    0.525944    0.756933    0.608876    11.00000   -1.50000
H29C  2    0.591287    0.806441    0.556626    11.00000   -1.50000
AFIX   0
C30   1    0.718493    0.356265    0.537776    11.00000    0.08471    0.03404 =
         0.03264   -0.00086    0.01171    0.01049
AFIX  13
H30   2    0.768788    0.379267    0.504542    11.00000   -1.20000
AFIX   0
C31   1    0.606590    0.294154    0.518613    11.00000    0.11098    0.05849 =
         0.12007   -0.04508   -0.06793    0.02817
AFIX 137
H31A  2    0.557604    0.268977    0.550488    11.00000   -1.50000
H31B  2    0.650575    0.246951    0.497146    11.00000   -1.50000
H31C  2    0.537999    0.325689    0.495604    11.00000   -1.50000
AFIX   0
C32   1    0.826559    0.308709    0.572736    11.00000    0.05533    0.05522 =
         0.08359   -0.01725   -0.01015    0.01524
AFIX 137
H32A  2    0.779450    0.283711    0.605085    11.00000   -1.50000
H32B  2    0.900156    0.350115    0.584596    11.00000   -1.50000
H32C  2    0.870184    0.261449    0.551208    11.00000   -1.50000
AFIX   0
C33   1    0.549543    0.416777    0.740746    11.00000    0.04284    0.07772 =
         0.03796    0.01379    0.00425    0.00841
AFIX  43
H33   2    0.629722    0.385268    0.727558    11.00000   -1.20000
AFIX   0
C34   1    0.489537    0.478911    0.706779    11.00000    0.03229    0.05494 =
         0.02465    0.00279   -0.00171   -0.00654
C35   1    0.377585    0.527059    0.728599    11.00000    0.05355    0.06243 =
         0.02740    0.00216    0.00572    0.00458
AFIX  43
H35   2    0.335309    0.572567    0.707465    11.00000   -1.20000
AFIX   0
N4    5    0.327117    0.509276    0.780882    11.00000    0.06850    0.11689 =
         0.04670    0.00216    0.00794   -0.00760
C37   1    0.391775    0.442019    0.809642    11.00000    0.05155    0.09654 =
         0.02845    0.01690   -0.00161   -0.01079
AFIX  43
H37   2    0.354567    0.426754    0.844674    11.00000   -1.20000
AFIX   0
C17   1    0.608427    0.297936    0.352659    11.00000    0.09714    0.04287 =
         0.12628    0.03416    0.02129    0.00065
AFIX 137
H17A  2    0.526030    0.329745    0.367163    11.00000   -1.50000
H17B  2    0.639673    0.254118    0.379588    11.00000   -1.50000
H17C  2    0.582133    0.268437    0.318319    11.00000   -1.50000
AFIX   0
C16   1    0.844672    0.317256    0.308996    11.00000    0.07969    0.09483 =
         0.10870    0.02926    0.01232    0.03748
AFIX 137
H16A  2    0.878629    0.265590    0.329121    11.00000   -1.50000
H16B  2    0.923496    0.358418    0.303591    11.00000   -1.50000
H16C  2    0.807370    0.298992    0.273154    11.00000   -1.50000

AFIX   0
HKLF 4


REM  ewrf_0m_a.res in P2(1)2(1)2(1)
REM wR2 = 0.170644, GooF = S = 1.21298, Restrained GooF = 1.21298 for all data
REM R1 = 0.063939 for 5216 Fo > 4sig(Fo) and 0.077067 for all 6133 data
REM 424 parameters refined using 0 restraints

END

WGHT      0.0994      2.3461

REM Highest difference peak  0.498,  deepest hole -0.412,  1-sigma level  0.056
Q1    1   0.1167  0.4738  0.4398  11.00000  0.05    0.50
Q2    1   0.2997  0.5317  0.4192  11.00000  0.05    0.47
Q3    1   0.2336  0.3887  0.3918  11.00000  0.05    0.43
Q4    1   0.2331  0.5837  0.0921  11.00000  0.05    0.42
Q5    1   0.2364  0.5488  0.8045  11.00000  0.05    0.36
Q6    1   0.4984  0.4541  0.0743  11.00000  0.05    0.31
Q7    1   0.5548  0.4402  0.0865  11.00000  0.05    0.26
Q8    1   0.5052  0.4155  0.8081  11.00000  0.05    0.24
Q9    1   0.4342  0.3783  0.7835  11.00000  0.05    0.23
Q10   1   0.0977  0.4033  0.4103  11.00000  0.05    0.23
Q11   1   0.5330  0.3876  0.7896  11.00000  0.05    0.19
Q12   1   0.8450  0.3604  0.3456  11.00000  0.05    0.19
Q13   1   0.2366  0.3900  0.8098  11.00000  0.05    0.19
Q14   1   0.3465  0.5028  0.0292  11.00000  0.05    0.19
Q15   1   0.3634  0.4242  0.4113  11.00000  0.05    0.18
Q16   1   0.7794  0.2744  0.6561  11.00000  0.05    0.17
Q17   1   0.7365  0.2773  0.4658  11.00000  0.05    0.17
Q18   1   0.6158  0.2324  0.5096  11.00000  0.05    0.16
Q19   1   0.8060  0.2266  0.6867  11.00000  0.05    0.16
Q20   1   0.7184  0.7631  0.1958  11.00000  0.05    0.16
;
_shelx_res_checksum              46574
####################################################################### 
# 
# This file contains crystal structure data downloaded from the 
# Cambridge Structural Database (CSD) hosted by the Cambridge 
# Crystallographic Data Centre (CCDC).
# 
# Full information about CCDC data access policies and citation 
# guidelines are available at http://www.ccdc.cam.ac.uk/access/V1 
# 
# Audit and citation data items may have been added by the CCDC. 
# Please retain this information to preserve the provenance of 
# this file and to allow appropriate attribution of the data. 
# 
#######################################################################

data_1
_database_code_depnum_ccdc_archive 'CCDC 2144004'
loop_
_audit_author_name
_audit_author_address
xu
;Dalian University of Technology
China
;
_audit_update_record             
;
2022-01-24 deposited with the CCDC.	2023-09-25 downloaded from the CCDC.
;

_audit_creation_method           SHELXL-2018/3
_shelx_SHELXL_version_number     2018/3
_chemical_name_systematic        ?
_chemical_name_common            ?
_chemical_melting_point          ?
_chemical_formula_moiety         ?
_chemical_formula_sum            'C37 H42 Au Cl N4'
_chemical_formula_weight         775.16

loop_
_atom_type_symbol
_atom_type_description
_atom_type_scat_dispersion_real
_atom_type_scat_dispersion_imag
_atom_type_scat_source
C C 0.0033 0.0016 'International Tables Vol C Tables 4.2.6.8 and 6.1.1.4'
H H 0.0000 0.0000 'International Tables Vol C Tables 4.2.6.8 and 6.1.1.4'
Au Au -2.0133 8.8022 'International Tables Vol C Tables 4.2.6.8 and 6.1.1.4'
Cl Cl 0.1484 0.1585 'International Tables Vol C Tables 4.2.6.8 and 6.1.1.4'
N N 0.0061 0.0033 'International Tables Vol C Tables 4.2.6.8 and 6.1.1.4'

_space_group_crystal_system      orthorhombic
_space_group_IT_number           19
_space_group_name_H-M_alt        'P 21 21 21'
_space_group_name_Hall           'P 2ac 2ab'

_shelx_space_group_comment       
;
The symmetry employed for this shelxl refinement is uniquely defined
by the following loop, which should always be used as a source of
symmetry information in preference to the above space-group names.
They are only intended as comments.
;

loop_
_space_group_symop_operation_xyz
'x, y, z'
'-x+1/2, -y, z+1/2'
'-x, y+1/2, -z+1/2'
'x+1/2, -y+1/2, -z'

_cell_length_a                   9.2790(4)
_cell_length_b                   15.5601(6)
_cell_length_c                   24.1767(10)
_cell_angle_alpha                90
_cell_angle_beta                 90
_cell_angle_gamma                90
_cell_volume                     3490.7(2)
_cell_formula_units_Z            4
_cell_measurement_temperature    200(2)
_cell_measurement_reflns_used    9997
_cell_measurement_theta_min      2.56
_cell_measurement_theta_max      27.52

_exptl_crystal_description       Block
_exptl_crystal_colour            Colourless
_exptl_crystal_density_meas      ?
_exptl_crystal_density_method    ?
_exptl_crystal_density_diffrn    1.475
_exptl_crystal_F_000             1552
_exptl_transmission_factor_min   ?
_exptl_transmission_factor_max   ?
_exptl_crystal_size_max          ?
_exptl_crystal_size_mid          ?
_exptl_crystal_size_min          ?
_exptl_absorpt_coefficient_mu    4.321
_shelx_estimated_absorpt_T_min   ?
_shelx_estimated_absorpt_T_max   ?
_exptl_absorpt_correction_type   ?
_exptl_absorpt_correction_T_min  ?
_exptl_absorpt_correction_T_max  ?
_exptl_absorpt_process_details   ?
_exptl_absorpt_special_details   ?
_diffrn_ambient_temperature      200(2)
_diffrn_radiation_wavelength     0.71073
_diffrn_radiation_type           MoK\a
_diffrn_source                   ?
_diffrn_measurement_device_type  'Bruker APEX-II CCD'
_diffrn_measurement_method       ?
_diffrn_detector_area_resol_mean ?
_diffrn_reflns_number            21530
_diffrn_reflns_av_unetI/netI     0.0300
_diffrn_reflns_av_R_equivalents  0.0208
_diffrn_reflns_limit_h_min       -11
_diffrn_reflns_limit_h_max       8
_diffrn_reflns_limit_k_min       -18
_diffrn_reflns_limit_k_max       18
_diffrn_reflns_limit_l_min       -28
_diffrn_reflns_limit_l_max       28
_diffrn_reflns_theta_min         2.351
_diffrn_reflns_theta_max         24.999
_diffrn_reflns_theta_full        24.999
_diffrn_measured_fraction_theta_max 0.992
_diffrn_measured_fraction_theta_full 0.992
_diffrn_reflns_Laue_measured_fraction_max 0.992
_diffrn_reflns_Laue_measured_fraction_full 0.992
_diffrn_reflns_point_group_measured_fraction_max 0.977
_diffrn_reflns_point_group_measured_fraction_full 0.977
_reflns_number_total             6013
_reflns_number_gt                5885
_reflns_threshold_expression     'I > 2\s(I)'
_reflns_Friedel_coverage         0.745
_reflns_Friedel_fraction_max     0.959
_reflns_Friedel_fraction_full    0.959

_reflns_special_details          
;
 Reflections were merged by SHELXL according to the crystal
 class for the calculation of statistics and refinement.
 
 _reflns_Friedel_fraction is defined as the number of unique
 Friedel pairs measured divided by the number that would be
 possible theoretically, ignoring centric projections and
 systematic absences. Completness statistics refer to single and
 composite reflections containing twin component 1 only.
;

_computing_data_collection       ?
_computing_cell_refinement       ?
_computing_data_reduction        ?
_computing_structure_solution    ?
_computing_structure_refinement  'SHELXL-2018/3 (Sheldrick, 2018)'
_computing_molecular_graphics    ?
_computing_publication_material  ?
_refine_special_details          
;
 Refined as a 2-component inversion twin.
;
_refine_ls_structure_factor_coef Fsqd
_refine_ls_matrix_type           full
_refine_ls_weighting_scheme      calc
_refine_ls_weighting_details     
'w=1/[\s^2^(Fo^2^)+(0.1273P)^2^+37.5122P] where P=(Fo^2^+2Fc^2^)/3'
_atom_sites_solution_primary     ?
_atom_sites_solution_secondary   ?
_atom_sites_solution_hydrogens   geom
_refine_ls_hydrogen_treatment    constr
_refine_ls_extinction_method     none
_refine_ls_extinction_coef       .
_refine_ls_abs_structure_details 
;
 Refined as an inversion twin.
;
_refine_ls_abs_structure_Flack   0.18(2)
_chemical_absolute_configuration ?
_refine_ls_number_reflns         6013
_refine_ls_number_parameters     384
_refine_ls_number_restraints     12
_refine_ls_R_factor_all          0.0593
_refine_ls_R_factor_gt           0.0584
_refine_ls_wR_factor_ref         0.1795
_refine_ls_wR_factor_gt          0.1784
_refine_ls_goodness_of_fit_ref   1.056
_refine_ls_restrained_S_all      1.055
_refine_ls_shift/su_max          0.006
_refine_ls_shift/su_mean         0.001

loop_
_atom_site_label
_atom_site_type_symbol
_atom_site_fract_x
_atom_site_fract_y
_atom_site_fract_z
_atom_site_U_iso_or_equiv
_atom_site_adp_type
_atom_site_occupancy
_atom_site_site_symmetry_order
_atom_site_calc_flag
_atom_site_refinement_flags_posn
_atom_site_refinement_flags_adp
_atom_site_refinement_flags_occupancy
_atom_site_disorder_assembly
_atom_site_disorder_group
Au1 Au 0.11342(6) 1.02316(4) -0.06336(2) 0.0250(2) Uani 1 1 d . . . . .
Cl1 Cl 0.3520(2) 1.07816(14) -0.06782(10) 0.0012(5) Uiso 1 1 d . . . . .
C2 C 0.173(3) 0.9567(16) -0.3968(9) 0.053(6) Uani 1 1 d . . . . .
H2 H 0.253687 0.925761 -0.410331 0.064 Uiso 1 1 calc R U . . .
N2 N -0.1800(14) 0.9650(9) -0.1017(5) 0.024(3) Uani 1 1 d . . . . .
N3 N -0.1655(15) 0.9646(8) -0.0134(5) 0.024(3) Uani 1 1 d . . . . .
C35 C 0.181(2) 0.9892(18) 0.2840(8) 0.048(5) Uani 1 1 d . . . . .
H35 H 0.257301 0.958611 0.301197 0.057 Uiso 1 1 calc R U . . .
C1 C 0.103(2) 1.0159(16) -0.4306(8) 0.048(5) Uani 1 1 d . . . . .
H1 H 0.139123 1.024594 -0.466896 0.058 Uiso 1 1 calc R U . . .
N1 N -0.015(2) 1.0620(13) -0.4146(6) 0.048(5) Uani 1 1 d . . . . .
C5 C -0.058(2) 1.0472(12) -0.3630(7) 0.036(4) Uani 1 1 d . . . . .
H5 H -0.140711 1.077473 -0.350513 0.044 Uiso 1 1 calc R U . . .
C4 C 0.006(2) 0.9923(11) -0.3263(6) 0.032(4) Uani 1 1 d . . . . .
C3 C 0.122(2) 0.9426(13) -0.3411(8) 0.039(4) Uani 1 1 d . U . . .
H3 H 0.164958 0.902077 -0.316804 0.046 Uiso 1 1 calc R U . . .
C6 C -0.058(2) 0.9848(13) -0.2683(6) 0.031(4) Uani 1 1 d . . . . .
C7 C -0.107(2) 1.0547(10) -0.2408(6) 0.029(4) Uani 1 1 d . . . . .
H7 H -0.114946 1.107713 -0.260093 0.034 Uiso 1 1 calc R U . . .
C8 C -0.148(2) 1.0517(10) -0.1851(7) 0.032(4) Uani 1 1 d . . . . .
C9 C -0.1394(19) 0.9698(11) -0.1588(6) 0.027(3) Uani 1 1 d . . . . .
C10 C -0.096(2) 0.8973(10) -0.1855(7) 0.032(4) Uani 1 1 d . . . . .
C11 C -0.054(2) 0.9048(11) -0.2407(7) 0.030(4) Uani 1 1 d . . . . .
H11 H -0.022963 0.855129 -0.260131 0.037 Uiso 1 1 calc R U . . .
C12 C -0.204(3) 1.1309(12) -0.1565(9) 0.044(5) Uani 1 1 d . . . . .
H12 H -0.233296 1.113626 -0.118209 0.053 Uiso 1 1 calc R U . . .
C13 C -0.089(4) 1.1980(15) -0.1511(12) 0.071(8) Uani 1 1 d . . . . .
H13A H -0.004094 1.172941 -0.132980 0.106 Uiso 1 1 calc R U . . .
H13B H -0.061649 1.218738 -0.187979 0.106 Uiso 1 1 calc R U . . .
H13C H -0.124843 1.246111 -0.128963 0.106 Uiso 1 1 calc R U . . .
C14 C -0.339(4) 1.1691(19) -0.1850(15) 0.079(9) Uani 1 1 d . . . . .
H14A H -0.413239 1.124669 -0.188241 0.119 Uiso 1 1 calc R U . . .
H14B H -0.375833 1.217075 -0.162973 0.119 Uiso 1 1 calc R U . . .
H14C H -0.312639 1.189701 -0.221989 0.119 Uiso 1 1 calc R U . . .
C15 C -0.088(2) 0.8115(11) -0.1571(8) 0.037(4) Uani 1 1 d . . . . .
H15 H -0.134429 0.818923 -0.120196 0.044 Uiso 1 1 calc R U . . .
C16 C 0.067(3) 0.7863(14) -0.1458(12) 0.061(7) Uani 1 1 d . . . . .
H16A H 0.069153 0.730281 -0.127338 0.092 Uiso 1 1 calc R U . . .
H16B H 0.119824 0.782816 -0.180818 0.092 Uiso 1 1 calc R U . . .
H16C H 0.111949 0.829558 -0.121934 0.092 Uiso 1 1 calc R U . . .
C17 C -0.171(3) 0.7435(12) -0.1866(10) 0.051(5) Uani 1 1 d . . . . .
H17A H -0.270192 0.763612 -0.192703 0.076 Uiso 1 1 calc R U . . .
H17B H -0.125788 0.731257 -0.222305 0.076 Uiso 1 1 calc R U . . .
H17C H -0.173116 0.691114 -0.164132 0.076 Uiso 1 1 calc R U . . .
C18 C -0.3112(17) 0.9403(11) -0.0822(6) 0.024(3) Uani 1 1 d . U . . .
H18 H -0.392850 0.926750 -0.104255 0.029 Uiso 1 1 calc R U . . .
C19 C -0.306(2) 0.9381(12) -0.0267(8) 0.035(4) Uani 1 1 d . . . . .
H19 H -0.381255 0.922279 -0.001982 0.042 Uiso 1 1 calc R U . . .
C20 C -0.0872(18) 0.9817(9) -0.0585(6) 0.028(3) Uani 1 1 d . . . . .
C21 C -0.1177(17) 0.9766(11) 0.0428(6) 0.022(3) Uani 1 1 d . . . . .
C22 C -0.1364(19) 1.0562(10) 0.0679(6) 0.025(3) Uani 1 1 d . . . . .
C23 C -0.0893(19) 1.0661(11) 0.1210(7) 0.029(4) Uani 1 1 d . . . . .
H23 H -0.097711 1.121040 0.137748 0.035 Uiso 1 1 calc R U . . .
C24 C -0.0306(18) 1.0006(13) 0.1511(7) 0.032(4) Uani 1 1 d . . . . .
C25 C -0.0169(19) 0.9206(12) 0.1255(7) 0.029(4) Uani 1 1 d . . . . .
H25 H 0.021781 0.874163 0.146175 0.035 Uiso 1 1 calc R U . . .
C26 C -0.0577(19) 0.9060(11) 0.0706(8) 0.029(4) Uani 1 1 d . . . . .
C27 C -0.205(3) 1.1320(13) 0.0363(8) 0.044(5) Uani 1 1 d . . . . .
H27 H -0.248318 1.110376 0.001106 0.053 Uiso 1 1 calc R U . . .
C28 C -0.073(3) 1.1979(15) 0.0219(12) 0.071(9) Uani 1 1 d . . . . .
H28A H -0.000181 1.167908 0.000024 0.107 Uiso 1 1 calc R U . . .
H28B H -0.111042 1.246688 0.000662 0.107 Uiso 1 1 calc R U . . .
H28C H -0.030274 1.218883 0.056343 0.107 Uiso 1 1 calc R U . . .
C29 C -0.320(3) 1.1773(15) 0.0702(11) 0.057(6) Uani 1 1 d . . . . .
H29A H -0.360343 1.224816 0.048712 0.085 Uiso 1 1 calc R U . . .
H29B H -0.396391 1.136423 0.079594 0.085 Uiso 1 1 calc R U . . .
H29C H -0.276714 1.199746 0.104309 0.085 Uiso 1 1 calc R U . . .
C30 C -0.032(2) 0.8204(12) 0.0440(7) 0.032(4) Uani 1 1 d . . . . .
H30 H -0.092922 0.818967 0.009954 0.038 Uiso 1 1 calc R U . . .
C31 C -0.077(3) 0.7455(13) 0.0785(10) 0.051(5) Uani 1 1 d . . . . .
H31A H -0.176764 0.753352 0.090555 0.076 Uiso 1 1 calc R U . . .
H31B H -0.069149 0.692599 0.056691 0.076 Uiso 1 1 calc R U . . .
H31C H -0.014004 0.741276 0.111024 0.076 Uiso 1 1 calc R U . . .
C32 C 0.120(3) 0.8105(12) 0.0250(9) 0.052(6) Uani 1 1 d . . . . .
H32A H 0.147465 0.860243 0.002415 0.079 Uiso 1 1 calc R U . . .
H32B H 0.184080 0.806669 0.057143 0.079 Uiso 1 1 calc R U . . .
H32C H 0.128934 0.757991 0.002810 0.079 Uiso 1 1 calc R U . . .
C33 C 0.0192(18) 1.0163(14) 0.2086(6) 0.032(4) Uani 1 1 d . . . . .
C37 C -0.049(2) 1.0746(14) 0.2436(7) 0.039(4) Uani 1 1 d . . . . .
H37 H -0.133649 1.101736 0.230333 0.046 Uiso 1 1 calc R U . . .
N4 N -0.003(2) 1.0957(14) 0.2949(7) 0.051(5) Uani 1 1 d . . . . .
C36 C 0.113(3) 1.0563(15) 0.3126(8) 0.049(5) Uani 1 1 d . . . . .
H36 H 0.153090 1.074215 0.346833 0.058 Uiso 1 1 calc R U . . .
C34 C 0.1378(19) 0.9669(13) 0.2310(7) 0.035(4) Uani 1 1 d . . . . .
H34 H 0.183179 0.922194 0.210743 0.042 Uiso 1 1 calc R U . . .

loop_
_atom_site_aniso_label
_atom_site_aniso_U_11
_atom_site_aniso_U_22
_atom_site_aniso_U_33
_atom_site_aniso_U_23
_atom_site_aniso_U_13
_atom_site_aniso_U_12
Au1 0.0262(3) 0.0289(3) 0.0200(3) -0.0004(2) 0.0022(2) -0.0014(2)
C2 0.052(13) 0.074(17) 0.033(11) -0.015(11) 0.015(10) -0.011(12)
N2 0.024(6) 0.029(7) 0.018(6) 0.006(5) 0.000(5) -0.004(6)
N3 0.026(7) 0.021(6) 0.024(7) -0.005(5) -0.005(5) -0.002(6)
C35 0.029(9) 0.088(17) 0.026(9) -0.001(10) -0.009(7) 0.000(11)
C1 0.042(11) 0.080(15) 0.024(9) -0.002(10) 0.001(9) -0.009(13)
N1 0.067(12) 0.062(11) 0.016(7) 0.004(7) 0.002(7) -0.017(10)
C5 0.045(11) 0.036(10) 0.027(9) 0.003(7) 0.008(8) -0.006(8)
C4 0.060(11) 0.025(8) 0.010(7) -0.004(6) 0.001(7) 0.002(8)
C3 0.026(8) 0.053(10) 0.036(9) -0.006(8) 0.024(8) -0.015(8)
C6 0.044(10) 0.037(9) 0.011(7) -0.003(7) 0.006(6) -0.012(8)
C7 0.043(10) 0.027(7) 0.015(7) 0.004(6) -0.002(8) -0.002(8)
C8 0.053(13) 0.015(7) 0.027(8) 0.003(6) -0.001(8) -0.004(7)
C9 0.041(9) 0.025(7) 0.013(7) 0.002(6) -0.001(6) -0.002(8)
C10 0.046(11) 0.025(8) 0.024(8) 0.004(7) 0.000(9) -0.006(8)
C11 0.045(10) 0.026(8) 0.020(8) -0.006(6) 0.004(7) 0.002(7)
C12 0.074(16) 0.022(9) 0.037(10) 0.002(8) 0.011(10) 0.001(9)
C13 0.10(2) 0.037(11) 0.076(17) -0.016(11) -0.008(17) -0.020(14)
C14 0.078(19) 0.067(16) 0.09(2) -0.022(16) -0.007(18) 0.022(15)
C15 0.053(13) 0.028(8) 0.029(9) 0.010(7) -0.003(9) 0.008(9)
C16 0.066(16) 0.031(10) 0.086(18) 0.011(11) -0.023(14) -0.004(10)
C17 0.066(14) 0.029(9) 0.056(13) 0.012(9) -0.009(12) -0.007(9)
C18 0.020(7) 0.038(8) 0.015(7) 0.005(6) -0.008(6) -0.005(6)
C19 0.040(10) 0.035(9) 0.031(9) 0.003(8) 0.005(8) -0.006(8)
C20 0.041(9) 0.020(6) 0.022(7) 0.011(7) -0.005(7) 0.007(6)
C21 0.024(7) 0.033(8) 0.010(6) 0.005(6) 0.000(5) -0.004(10)
C22 0.034(9) 0.025(7) 0.015(7) 0.001(6) -0.003(7) 0.001(6)
C23 0.031(9) 0.023(7) 0.034(9) -0.013(7) 0.004(7) -0.003(7)
C24 0.022(8) 0.053(12) 0.022(8) -0.006(7) -0.001(6) 0.008(7)
C25 0.031(9) 0.038(10) 0.017(7) 0.001(7) 0.000(7) 0.004(8)
C26 0.027(8) 0.028(8) 0.034(9) 0.002(7) -0.001(7) 0.000(6)
C27 0.071(15) 0.031(10) 0.031(10) 0.008(8) 0.002(10) 0.007(10)
C28 0.09(2) 0.041(12) 0.082(18) 0.019(12) 0.048(17) 0.008(13)
C29 0.055(13) 0.047(11) 0.068(16) 0.011(11) -0.006(13) 0.008(10)
C30 0.034(9) 0.033(9) 0.029(9) -0.002(7) -0.007(7) 0.014(7)
C31 0.055(13) 0.037(10) 0.060(14) -0.004(9) 0.010(11) -0.003(9)
C32 0.075(16) 0.029(9) 0.054(12) 0.003(8) 0.026(13) 0.003(11)
C33 0.024(8) 0.057(11) 0.013(7) -0.001(8) 0.001(6) 0.006(9)
C37 0.037(10) 0.057(12) 0.022(8) -0.011(9) -0.003(7) 0.014(9)
N4 0.052(11) 0.075(13) 0.026(9) -0.016(8) -0.008(8) 0.003(10)
C36 0.046(11) 0.070(14) 0.030(9) -0.010(10) -0.001(10) -0.002(11)
C34 0.032(9) 0.048(10) 0.025(8) 0.005(8) -0.006(7) -0.002(9)

_geom_special_details            
;
 All esds (except the esd in the dihedral angle between two l.s. planes)
 are estimated using the full covariance matrix.  The cell esds are taken
 into account individually in the estimation of esds in distances, angles
 and torsion angles; correlations between esds in cell parameters are only
 used when they are defined by crystal symmetry.  An approximate (isotropic)
 treatment of cell esds is used for estimating esds involving l.s. planes.
;

loop_
_geom_bond_atom_site_label_1
_geom_bond_atom_site_label_2
_geom_bond_distance
_geom_bond_site_symmetry_2
_geom_bond_publ_flag
Au1 C20 1.974(17) . ?
Au1 Cl1 2.376(2) . ?
C2 C3 1.44(3) . ?
C2 C1 1.39(3) . ?
C2 H2 0.9500 . ?
N2 C18 1.36(2) . ?
N2 C20 1.38(2) . ?
N2 C9 1.432(19) . ?
N3 C20 1.34(2) . ?
N3 C19 1.41(2) . ?
N3 C21 1.440(19) . ?
C35 C34 1.39(3) . ?
C35 C36 1.40(3) . ?
C35 H35 0.9500 . ?
C1 N1 1.36(3) . ?
C1 H1 0.9500 . ?
N1 C5 1.33(2) . ?
C5 C4 1.37(3) . ?
C5 H5 0.9500 . ?
C4 C3 1.37(3) . ?
C4 C6 1.53(2) . ?
C3 H3 0.9500 . ?
C6 C7 1.36(3) . ?
C6 C11 1.41(3) . ?
C7 C8 1.40(2) . ?
C7 H7 0.9500 . ?
C8 C9 1.43(2) . ?
C8 C12 1.51(3) . ?
C9 C10 1.36(2) . ?
C10 C11 1.40(2) . ?
C10 C15 1.50(2) . ?
C11 H11 0.9500 . ?
C12 C13 1.50(3) . ?
C12 C14 1.55(4) . ?
C12 H12 1.0000 . ?
C13 H13A 0.9800 . ?
C13 H13B 0.9800 . ?
C13 H13C 0.9800 . ?
C14 H14A 0.9800 . ?
C14 H14B 0.9800 . ?
C14 H14C 0.9800 . ?
C15 C16 1.51(3) . ?
C15 C17 1.49(3) . ?
C15 H15 1.0000 . ?
C16 H16A 0.9800 . ?
C16 H16B 0.9800 . ?
C16 H16C 0.9800 . ?
C17 H17A 0.9800 . ?
C17 H17B 0.9800 . ?
C17 H17C 0.9800 . ?
C18 C19 1.34(2) . ?
C18 H18 0.9500 . ?
C19 H19 0.9500 . ?
C21 C26 1.40(2) . ?
C21 C22 1.39(2) . ?
C22 C23 1.36(2) . ?
C22 C27 1.54(2) . ?
C23 C24 1.37(3) . ?
C23 H23 0.9500 . ?
C24 C25 1.40(3) . ?
C24 C33 1.48(2) . ?
C25 C26 1.40(2) . ?
C25 H25 0.9500 . ?
C26 C30 1.50(2) . ?
C27 C29 1.52(3) . ?
C27 C28 1.63(4) . ?
C27 H27 1.0000 . ?
C28 H28A 0.9800 . ?
C28 H28B 0.9800 . ?
C28 H28C 0.9800 . ?
C29 H29A 0.9800 . ?
C29 H29B 0.9800 . ?
C29 H29C 0.9800 . ?
C30 C32 1.49(3) . ?
C30 C31 1.50(3) . ?
C30 H30 1.0000 . ?
C31 H31A 0.9800 . ?
C31 H31B 0.9800 . ?
C31 H31C 0.9800 . ?
C32 H32A 0.9800 . ?
C32 H32B 0.9800 . ?
C32 H32C 0.9800 . ?
C33 C37 1.39(3) . ?
C33 C34 1.45(3) . ?
C37 N4 1.35(2) . ?
C37 H37 0.9500 . ?
N4 C36 1.31(3) . ?
C36 H36 0.9500 . ?
C34 H34 0.9500 . ?

loop_
_geom_angle_atom_site_label_1
_geom_angle_atom_site_label_2
_geom_angle_atom_site_label_3
_geom_angle
_geom_angle_site_symmetry_1
_geom_angle_site_symmetry_3
_geom_angle_publ_flag
C20 Au1 Cl1 177.8(4) . . ?
C3 C2 C1 120(2) . . ?
C3 C2 H2 120.1 . . ?
C1 C2 H2 120.1 . . ?
C18 N2 C20 110.4(12) . . ?
C18 N2 C9 125.7(13) . . ?
C20 N2 C9 123.8(14) . . ?
C20 N3 C19 112.1(13) . . ?
C20 N3 C21 125.2(13) . . ?
C19 N3 C21 122.7(14) . . ?
C34 C35 C36 121(2) . . ?
C34 C35 H35 119.6 . . ?
C36 C35 H35 119.6 . . ?
N1 C1 C2 123.7(18) . . ?
N1 C1 H1 118.1 . . ?
C2 C1 H1 118.1 . . ?
C5 N1 C1 114.7(19) . . ?
N1 C5 C4 126(2) . . ?
N1 C5 H5 117.1 . . ?
C4 C5 H5 117.1 . . ?
C3 C4 C5 121.6(17) . . ?
C3 C4 C6 120.1(16) . . ?
C5 C4 C6 118.3(18) . . ?
C4 C3 C2 114(2) . . ?
C4 C3 H3 122.8 . . ?
C2 C3 H3 122.8 . . ?
C7 C6 C11 118.8(14) . . ?
C7 C6 C4 121.4(16) . . ?
C11 C6 C4 119.6(16) . . ?
C6 C7 C8 122.4(15) . . ?
C6 C7 H7 118.8 . . ?
C8 C7 H7 118.8 . . ?
C7 C8 C9 116.4(15) . . ?
C7 C8 C12 120.5(15) . . ?
C9 C8 C12 123.0(16) . . ?
C10 C9 C8 123.0(14) . . ?
C10 C9 N2 119.5(14) . . ?
C8 C9 N2 117.5(14) . . ?
C9 C10 C11 117.8(15) . . ?
C9 C10 C15 122.4(15) . . ?
C11 C10 C15 119.7(16) . . ?
C10 C11 C6 121.3(15) . . ?
C10 C11 H11 119.3 . . ?
C6 C11 H11 119.3 . . ?
C13 C12 C14 110(2) . . ?
C13 C12 C8 111(2) . . ?
C14 C12 C8 113.0(19) . . ?
C13 C12 H12 107.4 . . ?
C14 C12 H12 107.4 . . ?
C8 C12 H12 107.4 . . ?
C12 C13 H13A 109.5 . . ?
C12 C13 H13B 109.5 . . ?
H13A C13 H13B 109.5 . . ?
C12 C13 H13C 109.5 . . ?
H13A C13 H13C 109.5 . . ?
H13B C13 H13C 109.5 . . ?
C12 C14 H14A 109.5 . . ?
C12 C14 H14B 109.5 . . ?
H14A C14 H14B 109.5 . . ?
C12 C14 H14C 109.5 . . ?
H14A C14 H14C 109.5 . . ?
H14B C14 H14C 109.5 . . ?
C16 C15 C10 111.4(18) . . ?
C16 C15 C17 113.4(18) . . ?
C10 C15 C17 112.5(16) . . ?
C16 C15 H15 106.3 . . ?
C10 C15 H15 106.3 . . ?
C17 C15 H15 106.3 . . ?
C15 C16 H16A 109.5 . . ?
C15 C16 H16B 109.5 . . ?
H16A C16 H16B 109.5 . . ?
C15 C16 H16C 109.5 . . ?
H16A C16 H16C 109.5 . . ?
H16B C16 H16C 109.5 . . ?
C15 C17 H17A 109.5 . . ?
C15 C17 H17B 109.5 . . ?
H17A C17 H17B 109.5 . . ?
C15 C17 H17C 109.5 . . ?
H17A C17 H17C 109.5 . . ?
H17B C17 H17C 109.5 . . ?
N2 C18 C19 108.9(15) . . ?
N2 C18 H18 125.6 . . ?
C19 C18 H18 125.6 . . ?
C18 C19 N3 104.7(16) . . ?
C18 C19 H19 127.7 . . ?
N3 C19 H19 127.7 . . ?
N3 C20 N2 104.0(13) . . ?
N3 C20 Au1 128.8(12) . . ?
N2 C20 Au1 127.2(11) . . ?
C26 C21 C22 122.5(14) . . ?
C26 C21 N3 118.3(15) . . ?
C22 C21 N3 119.2(14) . . ?
C23 C22 C21 118.1(15) . . ?
C23 C22 C27 120.8(15) . . ?
C21 C22 C27 121.1(15) . . ?
C24 C23 C22 123.1(16) . . ?
C24 C23 H23 118.4 . . ?
C22 C23 H23 118.4 . . ?
C23 C24 C25 117.6(15) . . ?
C23 C24 C33 120.1(17) . . ?
C25 C24 C33 122.2(17) . . ?
C24 C25 C26 122.8(16) . . ?
C24 C25 H25 118.6 . . ?
C26 C25 H25 118.6 . . ?
C21 C26 C25 115.8(16) . . ?
C21 C26 C30 123.5(16) . . ?
C25 C26 C30 120.6(16) . . ?
C29 C27 C22 112.1(17) . . ?
C29 C27 C28 110.4(18) . . ?
C22 C27 C28 106(2) . . ?
C29 C27 H27 109.4 . . ?
C22 C27 H27 109.4 . . ?
C28 C27 H27 109.4 . . ?
C27 C28 H28A 109.5 . . ?
C27 C28 H28B 109.5 . . ?
H28A C28 H28B 109.5 . . ?
C27 C28 H28C 109.5 . . ?
H28A C28 H28C 109.5 . . ?
H28B C28 H28C 109.5 . . ?
C27 C29 H29A 109.5 . . ?
C27 C29 H29B 109.5 . . ?
H29A C29 H29B 109.5 . . ?
C27 C29 H29C 109.5 . . ?
H29A C29 H29C 109.5 . . ?
H29B C29 H29C 109.5 . . ?
C32 C30 C31 110.9(16) . . ?
C32 C30 C26 112.2(17) . . ?
C31 C30 C26 114.0(16) . . ?
C32 C30 H30 106.4 . . ?
C31 C30 H30 106.4 . . ?
C26 C30 H30 106.4 . . ?
C30 C31 H31A 109.5 . . ?
C30 C31 H31B 109.5 . . ?
H31A C31 H31B 109.5 . . ?
C30 C31 H31C 109.5 . . ?
H31A C31 H31C 109.5 . . ?
H31B C31 H31C 109.5 . . ?
C30 C32 H32A 109.5 . . ?
C30 C32 H32B 109.5 . . ?
H32A C32 H32B 109.5 . . ?
C30 C32 H32C 109.5 . . ?
H32A C32 H32C 109.5 . . ?
H32B C32 H32C 109.5 . . ?
C37 C33 C34 117.5(15) . . ?
C37 C33 C24 122.4(16) . . ?
C34 C33 C24 120.1(16) . . ?
N4 C37 C33 125.2(18) . . ?
N4 C37 H37 117.4 . . ?
C33 C37 H37 117.4 . . ?
C36 N4 C37 116.3(19) . . ?
N4 C36 C35 123.8(19) . . ?
N4 C36 H36 118.1 . . ?
C35 C36 H36 118.1 . . ?
C35 C34 C33 115.7(19) . . ?
C35 C34 H34 122.2 . . ?
C33 C34 H34 122.2 . . ?

loop_
_geom_torsion_atom_site_label_1
_geom_torsion_atom_site_label_2
_geom_torsion_atom_site_label_3
_geom_torsion_atom_site_label_4
_geom_torsion
_geom_torsion_site_symmetry_1
_geom_torsion_site_symmetry_2
_geom_torsion_site_symmetry_3
_geom_torsion_site_symmetry_4
_geom_torsion_publ_flag
C3 C2 C1 N1 -1(3) . . . . ?
C2 C1 N1 C5 1(3) . . . . ?
C1 N1 C5 C4 1(3) . . . . ?
N1 C5 C4 C3 -3(3) . . . . ?
N1 C5 C4 C6 179.0(19) . . . . ?
C5 C4 C3 C2 3(3) . . . . ?
C6 C4 C3 C2 -179.3(17) . . . . ?
C1 C2 C3 C4 -1(3) . . . . ?
C3 C4 C6 C7 142.6(19) . . . . ?
C5 C4 C6 C7 -40(3) . . . . ?
C3 C4 C6 C11 -32(3) . . . . ?
C5 C4 C6 C11 145.6(19) . . . . ?
C11 C6 C7 C8 4(3) . . . . ?
C4 C6 C7 C8 -170.9(18) . . . . ?
C6 C7 C8 C9 -2(3) . . . . ?
C6 C7 C8 C12 -179(2) . . . . ?
C7 C8 C9 C10 -1(3) . . . . ?
C12 C8 C9 C10 176(2) . . . . ?
C7 C8 C9 N2 179.9(16) . . . . ?
C12 C8 C9 N2 -3(3) . . . . ?
C18 N2 C9 C10 -82(2) . . . . ?
C20 N2 C9 C10 95(2) . . . . ?
C18 N2 C9 C8 97(2) . . . . ?
C20 N2 C9 C8 -86(2) . . . . ?
C8 C9 C10 C11 2(3) . . . . ?
N2 C9 C10 C11 -178.5(17) . . . . ?
C8 C9 C10 C15 179.7(19) . . . . ?
N2 C9 C10 C15 -1(3) . . . . ?
C9 C10 C11 C6 -1(3) . . . . ?
C15 C10 C11 C6 -178.3(19) . . . . ?
C7 C6 C11 C10 -2(3) . . . . ?
C4 C6 C11 C10 172.5(18) . . . . ?
C7 C8 C12 C13 -67(3) . . . . ?
C9 C8 C12 C13 116(2) . . . . ?
C7 C8 C12 C14 58(3) . . . . ?
C9 C8 C12 C14 -119(2) . . . . ?
C9 C10 C15 C16 -106(2) . . . . ?
C11 C10 C15 C16 72(3) . . . . ?
C9 C10 C15 C17 126(2) . . . . ?
C11 C10 C15 C17 -57(3) . . . . ?
C20 N2 C18 C19 -1(2) . . . . ?
C9 N2 C18 C19 175.8(16) . . . . ?
N2 C18 C19 N3 1(2) . . . . ?
C20 N3 C19 C18 0(2) . . . . ?
C21 N3 C19 C18 175.9(15) . . . . ?
C19 N3 C20 N2 -0.5(17) . . . . ?
C21 N3 C20 N2 -176.7(14) . . . . ?
C19 N3 C20 Au1 178.5(12) . . . . ?
C21 N3 C20 Au1 2(2) . . . . ?
C18 N2 C20 N3 1.2(17) . . . . ?
C9 N2 C20 N3 -176.2(14) . . . . ?
C18 N2 C20 Au1 -177.8(11) . . . . ?
C9 N2 C20 Au1 5(2) . . . . ?
C20 N3 C21 C26 -94.7(19) . . . . ?
C19 N3 C21 C26 90(2) . . . . ?
C20 N3 C21 C22 87(2) . . . . ?
C19 N3 C21 C22 -89(2) . . . . ?
C26 C21 C22 C23 2(3) . . . . ?
N3 C21 C22 C23 -179.5(15) . . . . ?
C26 C21 C22 C27 -179.1(18) . . . . ?
N3 C21 C22 C27 -1(2) . . . . ?
C21 C22 C23 C24 -3(3) . . . . ?
C27 C22 C23 C24 178.7(18) . . . . ?
C22 C23 C24 C25 1(3) . . . . ?
C22 C23 C24 C33 179.6(17) . . . . ?
C23 C24 C25 C26 1(3) . . . . ?
C33 C24 C25 C26 -177.2(17) . . . . ?
C22 C21 C26 C25 0(2) . . . . ?
N3 C21 C26 C25 -178.3(15) . . . . ?
C22 C21 C26 C30 -177.8(16) . . . . ?
N3 C21 C26 C30 4(3) . . . . ?
C24 C25 C26 C21 -2(3) . . . . ?
C24 C25 C26 C30 175.9(17) . . . . ?
C23 C22 C27 C29 -48(3) . . . . ?
C21 C22 C27 C29 133.1(19) . . . . ?
C23 C22 C27 C28 72(2) . . . . ?
C21 C22 C27 C28 -106(2) . . . . ?
C21 C26 C30 C32 97(2) . . . . ?
C25 C26 C30 C32 -80(2) . . . . ?
C21 C26 C30 C31 -135.5(19) . . . . ?
C25 C26 C30 C31 47(2) . . . . ?
C23 C24 C33 C37 33(3) . . . . ?
C25 C24 C33 C37 -148(2) . . . . ?
C23 C24 C33 C34 -149.9(19) . . . . ?
C25 C24 C33 C34 29(3) . . . . ?
C34 C33 C37 N4 8(3) . . . . ?
C24 C33 C37 N4 -176(2) . . . . ?
C33 C37 N4 C36 -1(4) . . . . ?
C37 N4 C36 C35 -7(4) . . . . ?
C34 C35 C36 N4 8(4) . . . . ?
C36 C35 C34 C33 -1(3) . . . . ?
C37 C33 C34 C35 -6(3) . . . . ?
C24 C33 C34 C35 176.9(19) . . . . ?

_refine_diff_density_max         7.438
_refine_diff_density_min         -1.393
_refine_diff_density_rms         0.246

_shelx_res_file                  
;
TITL 1 in P2(1)2(1)2(1)
    1.res
    created by SHELXL-2018/3 at 10:46:25 on 24-Jan-2022
CELL 0.71073 9.279 15.5601 24.1767 90 90 90
ZERR 4 0.0004 0.0006 0.001 0 0 0
LATT -1
SYMM 0.5-X,-Y,0.5+Z
SYMM -X,0.5+Y,0.5-Z
SYMM 0.5+X,0.5-Y,-Z
SFAC C H Au Cl N
UNIT 148 168 4 4 16
ISOR 0.02 0.04 Cl1 C3
ISOR 0.02 0.04 C3 C18

L.S. 10
PLAN  10
TEMP -73.15
CONF
BOND
MORE -1
BOND $H
fmap 2
acta
TWIN -1 0 0 0 -1 0 0 0 -1 2
OMIT 0 50
REM <olex2.extras>
REM <HklSrc "%.\\1.hkl">
REM </olex2.extras>

WGHT    0.127300   37.512196
BASF   0.17983
FVAR       0.11964
AU1   3    0.113415    1.023158   -0.063365    11.00000    0.02620    0.02891 =
         0.01998   -0.00038    0.00215   -0.00138
CL1   4    0.352025    1.078159   -0.067819    11.00000    0.00124
C2    1    0.172781    0.956715   -0.396806    11.00000    0.05214    0.07358 =
         0.03327   -0.01526    0.01460   -0.01142
AFIX  43
H2    2    0.253687    0.925761   -0.410331    11.00000   -1.20000
AFIX   0
N2    5   -0.179972    0.965029   -0.101740    11.00000    0.02392    0.02931 =
         0.01777    0.00552   -0.00013   -0.00404
N3    5   -0.165473    0.964609   -0.013384    11.00000    0.02624    0.02087 =
         0.02420   -0.00481   -0.00524   -0.00211
C35   1    0.180792    0.989184    0.284034    11.00000    0.02926    0.08803 =
         0.02590   -0.00085   -0.00901   -0.00018
AFIX  43
H35   2    0.257301    0.958611    0.301197    11.00000   -1.20000
AFIX   0
C1    1    0.102848    1.015895   -0.430580    11.00000    0.04155    0.07970 =
         0.02400   -0.00199    0.00145   -0.00874
AFIX  43
H1    2    0.139123    1.024594   -0.466896    11.00000   -1.20000
AFIX   0
N1    5   -0.014565    1.062035   -0.414561    11.00000    0.06705    0.06179 =
         0.01559    0.00390    0.00194   -0.01728
C5    1   -0.057897    1.047240   -0.362970    11.00000    0.04531    0.03645 =
         0.02699    0.00312    0.00836   -0.00602
AFIX  43
H5    2   -0.140711    1.077473   -0.350513    11.00000   -1.20000
AFIX   0
C4    1    0.006314    0.992314   -0.326277    11.00000    0.05975    0.02485 =
         0.01002   -0.00359    0.00129    0.00233
C3    1    0.121897    0.942553   -0.341141    11.00000    0.02620    0.05344 =
         0.03636   -0.00580    0.02389   -0.01469
AFIX  43
H3    2    0.164958    0.902077   -0.316804    11.00000   -1.20000
AFIX   0
C6    1   -0.057616    0.984784   -0.268341    11.00000    0.04421    0.03720 =
         0.01101   -0.00281    0.00554   -0.01178
C7    1   -0.107280    1.054701   -0.240824    11.00000    0.04320    0.02723 =
         0.01527    0.00353   -0.00231   -0.00241
AFIX  43
H7    2   -0.114946    1.107713   -0.260093    11.00000   -1.20000
AFIX   0
C8    1   -0.147673    1.051655   -0.185077    11.00000    0.05339    0.01531 =
         0.02671    0.00304   -0.00109   -0.00357
C9    1   -0.139413    0.969787   -0.158794    11.00000    0.04102    0.02508 =
         0.01347    0.00205   -0.00089   -0.00221
C10   1   -0.096333    0.897277   -0.185508    11.00000    0.04609    0.02540 =
         0.02379    0.00374   -0.00021   -0.00573
C11   1   -0.054362    0.904802   -0.240722    11.00000    0.04516    0.02614 =
         0.02020   -0.00631    0.00447    0.00195
AFIX  43
H11   2   -0.022963    0.855129   -0.260131    11.00000   -1.20000
AFIX   0
C12   1   -0.204287    1.130852   -0.156471    11.00000    0.07439    0.02193 =
         0.03670    0.00151    0.01064    0.00056
AFIX  13
H12   2   -0.233296    1.113626   -0.118209    11.00000   -1.20000
AFIX   0
C13   1   -0.088657    1.198004   -0.151134    11.00000    0.10029    0.03689 =
         0.07566   -0.01619   -0.00823   -0.01953
AFIX  33
H13A  2   -0.004094    1.172941   -0.132980    11.00000   -1.50000
H13B  2   -0.061649    1.218738   -0.187979    11.00000   -1.50000
H13C  2   -0.124843    1.246111   -0.128963    11.00000   -1.50000
AFIX   0
C14   1   -0.338803    1.169070   -0.185031    11.00000    0.07835    0.06663 =
         0.09226   -0.02247   -0.00737    0.02176
AFIX  33
H14A  2   -0.413239    1.124669   -0.188241    11.00000   -1.50000
H14B  2   -0.375833    1.217075   -0.162973    11.00000   -1.50000
H14C  2   -0.312639    1.189701   -0.221989    11.00000   -1.50000
AFIX   0
C15   1   -0.087524    0.811488   -0.157126    11.00000    0.05334    0.02751 =
         0.02936    0.01000   -0.00295    0.00807
AFIX  13
H15   2   -0.134429    0.818923   -0.120196    11.00000   -1.20000
AFIX   0
C16   1    0.066910    0.786326   -0.145811    11.00000    0.06645    0.03137 =
         0.08593    0.01131   -0.02328   -0.00373
AFIX  33
H16A  2    0.069153    0.730281   -0.127338    11.00000   -1.50000
H16B  2    0.119824    0.782816   -0.180818    11.00000   -1.50000
H16C  2    0.111949    0.829558   -0.121934    11.00000   -1.50000
AFIX   0
C17   1   -0.171364    0.743524   -0.186601    11.00000    0.06590    0.02940 =
         0.05641    0.01235   -0.00887   -0.00654
AFIX  33
H17A  2   -0.270192    0.763612   -0.192703    11.00000   -1.50000
H17B  2   -0.125788    0.731257   -0.222305    11.00000   -1.50000
H17C  2   -0.173116    0.691114   -0.164132    11.00000   -1.50000
AFIX   0
C18   1   -0.311181    0.940286   -0.082218    11.00000    0.02040    0.03799 =
         0.01496    0.00514   -0.00820   -0.00516
AFIX  43
H18   2   -0.392850    0.926750   -0.104255    11.00000   -1.20000
AFIX   0
C19   1   -0.306313    0.938138   -0.026732    11.00000    0.03970    0.03521 =
         0.03134    0.00337    0.00498   -0.00568
AFIX  43
H19   2   -0.381255    0.922279   -0.001982    11.00000   -1.20000
AFIX   0
C20   1   -0.087204    0.981664   -0.058481    11.00000    0.04112    0.01987 =
         0.02182    0.01089   -0.00509    0.00738
C21   1   -0.117707    0.976550    0.042772    11.00000    0.02360    0.03284 =
         0.01013    0.00495    0.00022   -0.00364
C22   1   -0.136403    1.056228    0.067901    11.00000    0.03359    0.02512 =
         0.01485    0.00129   -0.00336    0.00124
C23   1   -0.089285    1.066060    0.120970    11.00000    0.03124    0.02320 =
         0.03382   -0.01260    0.00363   -0.00347
AFIX  43
H23   2   -0.097711    1.121040    0.137748    11.00000   -1.20000
AFIX   0
C24   1   -0.030593    1.000643    0.151120    11.00000    0.02188    0.05268 =
         0.02230   -0.00588   -0.00134    0.00800
C25   1   -0.016923    0.920629    0.125462    11.00000    0.03145    0.03836 =
         0.01719    0.00125   -0.00008    0.00421
AFIX  43
H25   2    0.021781    0.874163    0.146175    11.00000   -1.20000
AFIX   0
C26   1   -0.057733    0.906006    0.070639    11.00000    0.02672    0.02765 =
         0.03370    0.00178   -0.00085    0.00025
C27   1   -0.204771    1.131952    0.036301    11.00000    0.07079    0.03094 =
         0.03139    0.00812    0.00190    0.00719
AFIX  13
H27   2   -0.248318    1.110376    0.001106    11.00000   -1.20000
AFIX   0
C28   1   -0.073465    1.197943    0.021895    11.00000    0.09012    0.04090 =
         0.08217    0.01871    0.04800    0.00784
AFIX  33
H28A  2   -0.000181    1.167908    0.000024    11.00000   -1.50000
H28B  2   -0.111042    1.246688    0.000662    11.00000   -1.50000
H28C  2   -0.030274    1.218883    0.056343    11.00000   -1.50000
AFIX   0
C29   1   -0.319761    1.177255    0.070241    11.00000    0.05471    0.04730 =
         0.06765    0.01117   -0.00641    0.00805
AFIX  33
H29A  2   -0.360343    1.224816    0.048712    11.00000   -1.50000
H29B  2   -0.396391    1.136423    0.079594    11.00000   -1.50000
H29C  2   -0.276714    1.199746    0.104309    11.00000   -1.50000
AFIX   0
C30   1   -0.031602    0.820445    0.043955    11.00000    0.03411    0.03330 =
         0.02869   -0.00154   -0.00748    0.01372
AFIX  13
H30   2   -0.092922    0.818967    0.009954    11.00000   -1.20000
AFIX   0
C31   1   -0.076772    0.745457    0.078536    11.00000    0.05457    0.03704 =
         0.06021   -0.00377    0.01018   -0.00275
AFIX  33
H31A  2   -0.176764    0.753352    0.090555    11.00000   -1.50000
H31B  2   -0.069149    0.692599    0.056691    11.00000   -1.50000
H31C  2   -0.014004    0.741276    0.111024    11.00000   -1.50000
AFIX   0
C32   1    0.120204    0.810485    0.024956    11.00000    0.07477    0.02851 =
         0.05418    0.00294    0.02609    0.00289
AFIX  33
H32A  2    0.147465    0.860243    0.002415    11.00000   -1.50000
H32B  2    0.184080    0.806669    0.057143    11.00000   -1.50000
H32C  2    0.128934    0.757991    0.002810    11.00000   -1.50000
AFIX   0
C33   1    0.019161    1.016257    0.208554    11.00000    0.02423    0.05725 =
         0.01303   -0.00140    0.00096    0.00579
C37   1   -0.048682    1.074592    0.243577    11.00000    0.03703    0.05723 =
         0.02172   -0.01138   -0.00297    0.01375
AFIX  43
H37   2   -0.133649    1.101736    0.230333    11.00000   -1.20000
AFIX   0
N4    5   -0.003348    1.095661    0.294861    11.00000    0.05199    0.07541 =
         0.02592   -0.01597   -0.00763    0.00255
C36   1    0.112763    1.056254    0.312616    11.00000    0.04601    0.06984 =
         0.03027   -0.00978   -0.00075   -0.00233
AFIX  43
H36   2    0.153090    1.074215    0.346833    11.00000   -1.20000
AFIX   0
C34   1    0.137757    0.966931    0.231018    11.00000    0.03200    0.04778 =
         0.02472    0.00518   -0.00616   -0.00208
AFIX  43
H34   2    0.183179    0.922194    0.210743    11.00000   -1.20000
AFIX   0
HKLF 4


REM  1 in P2(1)2(1)2(1)
REM wR2 = 0.179514, GooF = S = 1.05608, Restrained GooF = 1.05531 for all data
REM R1 = 0.058434 for 5885 Fo > 4sig(Fo) and 0.059314 for all 6013 data
REM 384 parameters refined using 12 restraints

END

WGHT      0.1153     39.5953

REM Highest difference peak  7.438,  deepest hole -1.393,  1-sigma level  0.246
Q1    1   0.1602  0.9042 -0.2967  11.00000  0.05    1.41
Q2    1  -0.1598  0.6390  0.0738  11.00000  0.05    1.30
Q3    1  -0.1265  0.6026  0.0621  11.00000  0.05    1.26
Q4    1   0.3403  0.9735 -0.0728  11.00000  0.05    1.21
Q5    1  -0.1270  1.0607 -0.0736  11.00000  0.05    1.03
Q6    1  -0.1173  0.8883  0.1828  11.00000  0.05    0.95
Q7    1  -0.0936  0.9919 -0.3083  11.00000  0.05    0.72
Q8    1   0.0772  1.0493 -0.3154  11.00000  0.05    0.61
Q9    1  -0.3997  1.0844 -0.0662  11.00000  0.05    0.59
Q10   1   0.0813  0.9492 -0.1135  11.00000  0.05    0.55
;
_shelx_res_checksum              33754
####################################################################### 
# 
# This file contains crystal structure data downloaded from the 
# Cambridge Structural Database (CSD) hosted by the Cambridge 
# Crystallographic Data Centre (CCDC).
# 
# Full information about CCDC data access policies and citation 
# guidelines are available at http://www.ccdc.cam.ac.uk/access/V1 
# 
# Audit and citation data items may have been added by the CCDC. 
# Please retain this information to preserve the provenance of 
# this file and to allow appropriate attribution of the data. 
# 
#######################################################################

data_1_CCDC1
_database_code_depnum_ccdc_archive 'CCDC 2144005'
loop_
_audit_author_name
_audit_author_address
xu
;Dalian University of Technology
China
;
_audit_update_record             
;
2022-01-24 deposited with the CCDC.	2023-09-25 downloaded from the CCDC.
;

_audit_creation_method           SHELXL-2018/3
_shelx_SHELXL_version_number     2018/3
_chemical_name_systematic        ?
_chemical_name_common            ?
_chemical_melting_point          ?
_chemical_formula_moiety         ?
_chemical_formula_sum            'C517 H643 Au12 B12 Cl12 F48 N63 O28 Pd6'
_chemical_formula_weight         12657.02

loop_
_atom_type_symbol
_atom_type_description
_atom_type_scat_dispersion_real
_atom_type_scat_dispersion_imag
_atom_type_scat_source
C C 0.0033 0.0016 'International Tables Vol C Tables 4.2.6.8 and 6.1.1.4'
H H 0.0000 0.0000 'International Tables Vol C Tables 4.2.6.8 and 6.1.1.4'
N N 0.0061 0.0033 'International Tables Vol C Tables 4.2.6.8 and 6.1.1.4'
O O 0.0106 0.0060 'International Tables Vol C Tables 4.2.6.8 and 6.1.1.4'
Cl Cl 0.1484 0.1585 'International Tables Vol C Tables 4.2.6.8 and 6.1.1.4'
Pd Pd -0.9988 1.0072 'International Tables Vol C Tables 4.2.6.8 and 6.1.1.4'
Au Au -2.0133 8.8022 'International Tables Vol C Tables 4.2.6.8 and 6.1.1.4'
B B 0.0013 0.0007 'International Tables Vol C Tables 4.2.6.8 and 6.1.1.4'
F F 0.0171 0.0103 'International Tables Vol C Tables 4.2.6.8 and 6.1.1.4'

_space_group_crystal_system      trigonal
_space_group_IT_number           148
_space_group_name_H-M_alt        'R -3 :H'
_space_group_name_Hall           '-R 3'

_shelx_space_group_comment       
;
The symmetry employed for this shelxl refinement is uniquely defined
by the following loop, which should always be used as a source of
symmetry information in preference to the above space-group names.
They are only intended as comments.
;

loop_
_space_group_symop_operation_xyz
'x, y, z'
'-y, x-y, z'
'-x+y, -x, z'
'x+2/3, y+1/3, z+1/3'
'-y+2/3, x-y+1/3, z+1/3'
'-x+y+2/3, -x+1/3, z+1/3'
'x+1/3, y+2/3, z+2/3'
'-y+1/3, x-y+2/3, z+2/3'
'-x+y+1/3, -x+2/3, z+2/3'
'-x, -y, -z'
'y, -x+y, -z'
'x-y, x, -z'
'-x+2/3, -y+1/3, -z+1/3'
'y+2/3, -x+y+1/3, -z+1/3'
'x-y+2/3, x+1/3, -z+1/3'
'-x+1/3, -y+2/3, -z+2/3'
'y+1/3, -x+y+2/3, -z+2/3'
'x-y+1/3, x+2/3, -z+2/3'

_cell_length_a                   30.373(3)
_cell_length_b                   30.373(3)
_cell_length_c                   77.172(13)
_cell_angle_alpha                90
_cell_angle_beta                 90
_cell_angle_gamma                120
_cell_volume                     61655(15)
_cell_formula_units_Z            3
_cell_measurement_temperature    200(2)
_cell_measurement_reflns_used    9539
_cell_measurement_theta_min      2.248
_cell_measurement_theta_max      24.294

_exptl_crystal_description       block
_exptl_crystal_colour            colorless
_exptl_crystal_density_meas      ?
_exptl_crystal_density_method    ?
_exptl_crystal_density_diffrn    1.023
_exptl_crystal_F_000             18990
_exptl_transmission_factor_min   ?
_exptl_transmission_factor_max   ?
_exptl_crystal_size_max          0.230
_exptl_crystal_size_mid          0.200
_exptl_crystal_size_min          0.200
_exptl_absorpt_coefficient_mu    2.352
_shelx_estimated_absorpt_T_min   0.614
_shelx_estimated_absorpt_T_max   0.651
_exptl_absorpt_correction_type   ?
_exptl_absorpt_correction_T_min  ?
_exptl_absorpt_correction_T_max  ?
_exptl_absorpt_process_details   ?
_exptl_absorpt_special_details   ?
_diffrn_ambient_temperature      200(2)
_diffrn_radiation_wavelength     0.71073
_diffrn_radiation_type           MoK\a
_diffrn_source                   ?
_diffrn_measurement_device_type  'CCD area detector'
_diffrn_measurement_method       ?
_diffrn_detector_area_resol_mean ?
_diffrn_reflns_number            545606
_diffrn_reflns_av_unetI/netI     0.0344
_diffrn_reflns_av_R_equivalents  0.0990
_diffrn_reflns_limit_h_min       -36
_diffrn_reflns_limit_h_max       36
_diffrn_reflns_limit_k_min       -36
_diffrn_reflns_limit_k_max       36
_diffrn_reflns_limit_l_min       -91
_diffrn_reflns_limit_l_max       91
_diffrn_reflns_theta_min         1.341
_diffrn_reflns_theta_max         24.999
_diffrn_reflns_theta_full        24.999
_diffrn_measured_fraction_theta_max 0.999
_diffrn_measured_fraction_theta_full 0.999
_diffrn_reflns_Laue_measured_fraction_max 0.999
_diffrn_reflns_Laue_measured_fraction_full 0.999
_diffrn_reflns_point_group_measured_fraction_max 0.999
_diffrn_reflns_point_group_measured_fraction_full 0.999
_reflns_number_total             24104
_reflns_number_gt                17692
_reflns_threshold_expression     'I > 2\s(I)'
_reflns_Friedel_coverage         0.000
_reflns_Friedel_fraction_max     .
_reflns_Friedel_fraction_full    .

_reflns_special_details          
;
 Reflections were merged by SHELXL according to the crystal
 class for the calculation of statistics and refinement.
 
 _reflns_Friedel_fraction is defined as the number of unique
 Friedel pairs measured divided by the number that would be
 possible theoretically, ignoring centric projections and
 systematic absences.
;

_computing_data_collection       ?
_computing_cell_refinement       ?
_computing_data_reduction        ?
_computing_structure_solution    ?
_computing_structure_refinement  'SHELXL-2018/3 (Sheldrick, 2018)'
_computing_molecular_graphics    ?
_computing_publication_material  ?
_refine_special_details          ?
_refine_ls_structure_factor_coef Fsqd
_refine_ls_matrix_type           full
_refine_ls_weighting_scheme      calc
_refine_ls_weighting_details     
'w=1/[\s^2^(Fo^2^)+(0.3000P)^2^] where P=(Fo^2^+2Fc^2^)/3'
_atom_sites_solution_primary     ?
_atom_sites_solution_secondary   ?
_atom_sites_solution_hydrogens   mixed
_refine_ls_hydrogen_treatment    constr
_refine_ls_extinction_method     none
_refine_ls_extinction_coef       .
_refine_ls_number_reflns         24104
_refine_ls_number_parameters     1038
_refine_ls_number_restraints     617
_refine_ls_R_factor_all          0.1278
_refine_ls_R_factor_gt           0.0991
_refine_ls_wR_factor_ref         0.3620
_refine_ls_wR_factor_gt          0.3268
_refine_ls_goodness_of_fit_ref   1.047
_refine_ls_restrained_S_all      1.048
_refine_ls_shift/su_max          0.008
_refine_ls_shift/su_mean         0.001

loop_
_atom_site_label
_atom_site_type_symbol
_atom_site_fract_x
_atom_site_fract_y
_atom_site_fract_z
_atom_site_U_iso_or_equiv
_atom_site_adp_type
_atom_site_occupancy
_atom_site_site_symmetry_order
_atom_site_calc_flag
_atom_site_refinement_flags_posn
_atom_site_refinement_flags_adp
_atom_site_refinement_flags_occupancy
_atom_site_disorder_assembly
_atom_site_disorder_group
Au1 Au 0.37667(2) 0.49644(2) 0.02190(2) 0.0767(2) Uani 1 1 d . . . . .
Au2 Au 0.66364(19) 0.55118(17) 0.18275(6) 0.0972(13) Uani 0.5 1 d . . P . .
Au2' Au 0.6690(2) 0.56363(18) 0.18637(6) 0.0898(10) Uani 0.5 1 d . . P . .
Pd1 Pd 0.74511(2) 0.73051(2) 0.05947(2) 0.0358(2) Uani 1 1 d . . . . .
Cl1 Cl 0.7303(5) 0.6154(4) 0.20668(11) 0.095(3) Uani 0.5 1 d . U P . .
Cl1' Cl 0.7361(4) 0.6016(4) 0.20153(15) 0.106(3) Uani 0.5 1 d . U P . .
Cl2 Cl 0.38557(9) 0.54200(7) -0.00415(2) 0.0555(5) Uani 1 1 d . . . . .
N1 N 0.7034(2) 0.6607(2) 0.04916(8) 0.0447(14) Uani 1 1 d . . . . .
N2 N 0.4109(3) 0.4656(4) 0.05361(12) 0.086(3) Uani 1 1 d . . . . .
N3 N 0.3288(3) 0.4229(4) 0.05129(11) 0.079(3) Uani 1 1 d . . . . .
N4 N 0.0376(2) 0.2769(3) 0.04028(8) 0.0465(15) Uani 1 1 d . . . . .
N5 N 0.7683(2) 0.7024(2) 0.07890(8) 0.0425(14) Uani 1 1 d . . . . .
N6 N 0.6033(4) 0.5149(4) 0.15147(11) 0.087(3) Uani 1 1 d . . . . .
N7 N 0.5644(5) 0.4702(4) 0.17400(14) 0.093(3) Uani 1 1 d . . . . .
N8 N 0.4672(2) 0.3449(2) 0.26420(8) 0.0461(14) Uani 1 1 d . . . . .
C101 C 0.7274(3) 0.6388(4) 0.04164(14) 0.069(3) Uani 1 1 d . . . . .
H10A H 0.763473 0.656360 0.041808 0.083 Uiso 1 1 calc R U . . .
C102 C 0.7030(4) 0.5939(4) 0.0340(2) 0.101(5) Uani 1 1 d . . . . .
H10B H 0.721276 0.580462 0.028139 0.121 Uiso 1 1 calc R U . . .
C103 C 0.6498(4) 0.5664(5) 0.0347(2) 0.106(5) Uani 1 1 d . . . . .
H10C H 0.631617 0.533838 0.029437 0.127 Uiso 1 1 calc R U . . .
C104 C 0.6241(3) 0.5861(3) 0.04298(11) 0.055(2) Uani 1 1 d . . . . .
C105 C 0.6526(3) 0.6348(3) 0.04997(9) 0.0443(17) Uani 1 1 d . . . . .
H10D H 0.635425 0.650000 0.055441 0.053 Uiso 1 1 calc R U . . .
C106 C 0.5666(3) 0.5563(3) 0.04437(12) 0.057(2) Uani 1 1 d . . . . .
C107 C 0.5401(4) 0.5118(4) 0.03648(16) 0.081(3) Uani 1 1 d . . . . .
H10E H 0.557154 0.499656 0.029303 0.098 Uiso 1 1 calc R U . . .
C108 C 0.4856(4) 0.4814(5) 0.03863(19) 0.092(4) Uani 1 1 d . . . . .
C109 C 0.4647(4) 0.4984(4) 0.04953(14) 0.080(3) Uani 1 1 d . . . . .
C110 C 0.4896(4) 0.5465(5) 0.05750(16) 0.081(3) Uani 1 1 d . . . . .
C111 C 0.5413(3) 0.5735(4) 0.05455(15) 0.079(3) Uani 1 1 d . . . . .
H11A H 0.560507 0.605870 0.059889 0.094 Uiso 1 1 calc R U . . .
C112 C 0.4546(11) 0.4325(11) 0.0262(4) 0.089(7) Uiso 0.5 1 d . . P A 1
H11B H 0.417692 0.415645 0.029213 0.107 Uiso 0.5 1 calc R U P A 1
C113 C 0.4735(12) 0.3972(12) 0.0302(4) 0.105(8) Uiso 0.5 1 d . . P A 1
H11C H 0.468211 0.388257 0.042514 0.157 Uiso 0.5 1 calc R U P A 1
H11D H 0.454983 0.366349 0.023189 0.157 Uiso 0.5 1 calc R U P A 1
H11E H 0.509886 0.413666 0.027513 0.157 Uiso 0.5 1 calc R U P A 1
C114 C 0.4616(11) 0.4495(11) 0.0064(4) 0.092(7) Uiso 0.5 1 d . . P A 1
H11F H 0.448436 0.472705 0.004556 0.137 Uiso 0.5 1 calc R U P A 1
H11G H 0.497767 0.466685 0.003350 0.137 Uiso 0.5 1 calc R U P A 1
H11H H 0.442863 0.419368 -0.000974 0.137 Uiso 0.5 1 calc R U P A 1
C12A C 0.4617(11) 0.4209(11) 0.0334(3) 0.090(7) Uiso 0.5 1 d D . P A 2
H12A H 0.427300 0.403846 0.038927 0.108 Uiso 0.5 1 calc R U P A 2
C13A C 0.4864(14) 0.3939(14) 0.0408(5) 0.128(11) Uiso 0.5 1 d D . P A 2
H13A H 0.487419 0.396897 0.053411 0.192 Uiso 0.5 1 calc R U P A 2
H13B H 0.466970 0.357873 0.037506 0.192 Uiso 0.5 1 calc R U P A 2
H13C H 0.521069 0.408814 0.036242 0.192 Uiso 0.5 1 calc R U P A 2
C14A C 0.4507(13) 0.4276(14) 0.0145(4) 0.112(9) Uiso 0.5 1 d D . P A 2
H14A H 0.433756 0.447752 0.014028 0.168 Uiso 0.5 1 calc R U P A 2
H14B H 0.482791 0.445049 0.008035 0.168 Uiso 0.5 1 calc R U P A 2
H14C H 0.428692 0.394108 0.009298 0.168 Uiso 0.5 1 calc R U P A 2
C115 C 0.4630(8) 0.5581(8) 0.0713(3) 0.062(5) Uiso 0.5 1 d . . P B 1
H11I H 0.426146 0.531777 0.071013 0.074 Uiso 0.5 1 calc R U P B 1
C116 C 0.4686(15) 0.6097(18) 0.0669(6) 0.125(12) Uiso 0.5 1 d . . P B 1
H11J H 0.451434 0.618794 0.075768 0.188 Uiso 0.5 1 calc R U P B 1
H11K H 0.504744 0.635565 0.066563 0.188 Uiso 0.5 1 calc R U P B 1
H11L H 0.453206 0.607837 0.055570 0.188 Uiso 0.5 1 calc R U P B 1
C117 C 0.4855(12) 0.5590(12) 0.0908(4) 0.100(8) Uiso 0.5 1 d . . P B 1
H11M H 0.466657 0.566782 0.099363 0.150 Uiso 0.5 1 calc R U P B 1
H11N H 0.481715 0.525622 0.093323 0.150 Uiso 0.5 1 calc R U P B 1
H11O H 0.521601 0.584998 0.091237 0.150 Uiso 0.5 1 calc R U P B 1
C15A C 0.4618(10) 0.5769(12) 0.0657(3) 0.078(6) Uiso 0.5 1 d . . P B 2
H15A H 0.424192 0.553102 0.065929 0.094 Uiso 0.5 1 calc R U P B 2
C16A C 0.4713(15) 0.6214(15) 0.0578(6) 0.123(11) Uiso 0.5 1 d . . P B 2
H16A H 0.456627 0.613906 0.046095 0.184 Uiso 0.5 1 calc R U P B 2
H16B H 0.455971 0.637512 0.064567 0.184 Uiso 0.5 1 calc R U P B 2
H16C H 0.508102 0.644421 0.056988 0.184 Uiso 0.5 1 calc R U P B 2
C17A C 0.4841(12) 0.5828(12) 0.0856(4) 0.099(8) Uiso 0.5 1 d . . P B 2
H17A H 0.475417 0.549248 0.090101 0.148 Uiso 0.5 1 calc R U P B 2
H17B H 0.521144 0.604813 0.085469 0.148 Uiso 0.5 1 calc R U P B 2
H17C H 0.469013 0.597904 0.093049 0.148 Uiso 0.5 1 calc R U P B 2
C118 C 0.3951(4) 0.4344(6) 0.06699(18) 0.097(4) Uani 1 1 d . . . . .
H11P H 0.415654 0.430664 0.075474 0.116 Uiso 1 1 calc R U . . .
C119 C 0.3425(5) 0.4081(6) 0.06622(18) 0.119(6) Uani 1 1 d . . . . .
H11Q H 0.320047 0.384318 0.074490 0.143 Uiso 1 1 calc R U . . .
C120 C 0.3723(4) 0.4605(5) 0.04327(15) 0.088(4) Uani 1 1 d . . . . .
C121 C 0.2794(3) 0.3997(4) 0.04561(13) 0.073(3) Uani 1 1 d . . . . .
C122 C 0.2461(4) 0.4130(4) 0.05245(15) 0.084(4) Uani 1 1 d . . . . .
C123 C 0.1957(3) 0.3851(5) 0.04778(16) 0.089(4) Uani 1 1 d . . . . .
H12B H 0.171903 0.392397 0.053168 0.106 Uiso 1 1 calc R U . . .
C124 C 0.1786(3) 0.3473(5) 0.03564(13) 0.080(3) Uani 1 1 d . . . . .
C125 C 0.2127(4) 0.3346(5) 0.02840(14) 0.087(4) Uani 1 1 d . . . . .
H12C H 0.200832 0.307713 0.020195 0.104 Uiso 1 1 calc R U . . .
C126 C 0.2629(4) 0.3600(5) 0.03286(15) 0.089(4) Uani 1 1 d . . . . .
C127 C 0.2642(5) 0.4575(6) 0.0652(2) 0.117(6) Uani 1 1 d . . . . .
H12K H 0.300614 0.476665 0.064395 0.140 Uiso 0.5 1 d R U P C 1
H12J H 0.300394 0.475015 0.066795 0.140 Uiso 0.5 1 d R U P D 2
C128 C 0.2460(10) 0.4311(10) 0.0851(3) 0.082(6) Uiso 0.5 1 d . . P E 1
H12D H 0.260002 0.408670 0.087286 0.123 Uiso 0.5 1 calc R U P E 1
H12E H 0.258764 0.457999 0.093875 0.123 Uiso 0.5 1 calc R U P E 1
H12F H 0.208846 0.411315 0.085663 0.123 Uiso 0.5 1 calc R U P E 1
C129 C 0.2418(13) 0.4869(13) 0.0643(5) 0.106(9) Uiso 0.5 1 d . . P E 1
H12G H 0.256877 0.513723 0.073128 0.159 Uiso 0.5 1 calc R U P E 1
H12H H 0.247314 0.502303 0.052816 0.159 Uiso 0.5 1 calc R U P E 1
H12I H 0.205262 0.465697 0.066490 0.159 Uiso 0.5 1 calc R U P E 1
C28A C 0.2318(17) 0.4470(17) 0.0801(6) 0.141(13) Uiso 0.5 1 d . . P E 2
H28A H 0.245781 0.477045 0.087591 0.212 Uiso 0.5 1 calc R U P E 2
H28B H 0.197611 0.438411 0.076291 0.212 Uiso 0.5 1 calc R U P E 2
H28C H 0.229853 0.418294 0.086580 0.212 Uiso 0.5 1 calc R U P E 2
C29A C 0.2547(16) 0.4999(16) 0.0550(6) 0.131(12) Uiso 0.5 1 d . . P E 2
C130 C 0.2994(5) 0.3472(10) 0.0249(2) 0.156(10) Uani 1 1 d . . . . .
H13D H 0.333513 0.368898 0.030287 0.187 Uiso 1 1 calc R U . . .
C131 C 0.3046(5) 0.3544(7) 0.00575(19) 0.124(6) Uani 1 1 d . . . . .
H13E H 0.329303 0.345198 0.001460 0.186 Uiso 1 1 calc R U . . .
H13F H 0.271602 0.332761 0.000235 0.186 Uiso 1 1 calc R U . . .
H13G H 0.316431 0.390117 0.002963 0.186 Uiso 1 1 calc R U . . .
C132 C 0.2815(8) 0.2879(8) 0.0286(3) 0.144(7) Uani 1 1 d . . . . .
H13H H 0.305763 0.279580 0.023248 0.216 Uiso 1 1 calc R U . . .
H13I H 0.280259 0.282066 0.041095 0.216 Uiso 1 1 calc R U . . .
H13J H 0.247669 0.266159 0.023584 0.216 Uiso 1 1 calc R U . . .
C133 C 0.1235(3) 0.3170(4) 0.03094(11) 0.063(2) Uani 1 1 d . . . . .
C134 C 0.1074(4) 0.2970(5) 0.01437(13) 0.080(3) Uani 1 1 d . . . . .
H13K H 0.131272 0.303460 0.005393 0.095 Uiso 1 1 calc R U . . .
C135 C 0.0566(4) 0.2680(4) 0.01141(12) 0.075(3) Uani 1 1 d . . . . .
H13L H 0.045116 0.254516 0.000137 0.090 Uiso 1 1 calc R U . . .
C136 C 0.0218(4) 0.2577(4) 0.02408(11) 0.058(2) Uani 1 1 d . . . . .
H13M H -0.013430 0.237157 0.021662 0.070 Uiso 1 1 calc R U . . .
C137 C 0.0856(3) 0.3034(3) 0.04363(11) 0.054(2) Uani 1 1 d . . . . .
H13N H 0.095777 0.314280 0.055220 0.065 Uiso 1 1 calc R U . . .
C201 C 0.8181(3) 0.7160(4) 0.08003(12) 0.064(2) Uani 1 1 d . . . . .
H20A H 0.841612 0.737461 0.071485 0.077 Uiso 1 1 calc R U . . .
C202 C 0.8343(4) 0.6986(5) 0.09359(16) 0.089(4) Uani 1 1 d . . . . .
H20B H 0.869304 0.708770 0.094573 0.107 Uiso 1 1 calc R U . . .
C203 C 0.8011(4) 0.6671(5) 0.10558(13) 0.084(3) Uani 1 1 d . . . . .
H20C H 0.812692 0.654074 0.114605 0.101 Uiso 1 1 calc R U . . .
C204 C 0.7530(4) 0.6543(4) 0.10484(13) 0.070(3) Uani 1 1 d . . . . .
C205 C 0.7357(3) 0.6716(3) 0.09091(10) 0.0477(17) Uani 1 1 d . . . . .
H20D H 0.700643 0.661284 0.090034 0.057 Uiso 1 1 calc R U . . .
C206 C 0.7140(4) 0.6194(5) 0.11770(13) 0.077(3) Uani 1 1 d . U . . .
C207 C 0.6752(4) 0.6261(4) 0.12333(13) 0.072(2) Uani 1 1 d . U . . .
H20E H 0.673341 0.654594 0.119213 0.086 Uiso 1 1 calc R U . . .
C208 C 0.6381(5) 0.5929(5) 0.13487(15) 0.082(3) Uani 1 1 d . U . . .
C209 C 0.6432(5) 0.5515(5) 0.14084(15) 0.086(3) Uani 1 1 d . U . . .
C210 C 0.6825(5) 0.5448(5) 0.13564(16) 0.096(3) Uani 1 1 d . U . . .
C211 C 0.7170(5) 0.5779(5) 0.12396(17) 0.097(3) Uani 1 1 d . U . . .
H21A H 0.743517 0.572480 0.120015 0.116 Uiso 1 1 calc R U . . .
C212 C 0.5955(5) 0.6021(5) 0.14153(16) 0.087(3) Uani 1 1 d D U . . .
H21R H 0.566951 0.571329 0.145747 0.105 Uiso 0.5 1 d R U P F 1
H21Q H 0.576660 0.580399 0.151007 0.105 Uiso 0.5 1 d R U P G 2
C213 C 0.6221(11) 0.6437(11) 0.1568(4) 0.100(7) Uiso 0.5 1 d . U P H 1
H21B H 0.634567 0.629970 0.165794 0.151 Uiso 0.5 1 calc R U P H 1
H21C H 0.650704 0.674733 0.151966 0.151 Uiso 0.5 1 calc R U P H 1
H21D H 0.597253 0.651652 0.161766 0.151 Uiso 0.5 1 calc R U P H 1
C214 C 0.5804(12) 0.6266(13) 0.1301(4) 0.106(7) Uiso 0.5 1 d . U P H 1
H21E H 0.553434 0.630829 0.135398 0.159 Uiso 0.5 1 calc R U P H 1
H21F H 0.609431 0.660010 0.127304 0.159 Uiso 0.5 1 calc R U P H 1
H21G H 0.567602 0.606361 0.119508 0.159 Uiso 0.5 1 calc R U P H 1
C13B C 0.6153(13) 0.6573(8) 0.1445(5) 0.123(8) Uiso 0.5 1 d D U P H 2
H13O H 0.587722 0.662375 0.148727 0.184 Uiso 0.5 1 calc R U P H 2
H13P H 0.642579 0.669966 0.153138 0.184 Uiso 0.5 1 calc R U P H 2
H13Q H 0.628570 0.675837 0.133605 0.184 Uiso 0.5 1 calc R U P H 2
C14B C 0.5610(13) 0.5882(14) 0.1250(4) 0.115(8) Uiso 0.5 1 d . U P H 2
H14D H 0.546749 0.551988 0.122386 0.172 Uiso 0.5 1 calc R U P H 2
H14E H 0.533318 0.595190 0.127193 0.172 Uiso 0.5 1 calc R U P H 2
H14F H 0.581378 0.608574 0.115187 0.172 Uiso 0.5 1 calc R U P H 2
C215 C 0.6705(10) 0.4874(11) 0.1381(4) 0.094(5) Uiso 0.5 1 d D U P I 1
H21H H 0.639148 0.466467 0.145133 0.113 Uiso 0.5 1 calc R U P I 1
C216 C 0.7192(11) 0.5040(12) 0.1485(4) 0.099(7) Uiso 0.5 1 d D U P I 1
H21I H 0.719350 0.523478 0.158699 0.148 Uiso 0.5 1 calc R U P I 1
H21J H 0.720559 0.473947 0.152335 0.148 Uiso 0.5 1 calc R U P I 1
H21K H 0.748809 0.525331 0.141277 0.148 Uiso 0.5 1 calc R U P I 1
C217 C 0.6747(15) 0.4586(14) 0.1232(4) 0.133(9) Uiso 0.5 1 d D U P I 1
H21L H 0.644598 0.446460 0.115822 0.199 Uiso 0.5 1 calc R U P I 1
H21M H 0.705225 0.480838 0.116493 0.199 Uiso 0.5 1 calc R U P I 1
H21N H 0.676975 0.429454 0.127551 0.199 Uiso 0.5 1 calc R U P I 1
C15B C 0.6901(13) 0.5052(12) 0.1441(4) 0.100(5) Uiso 0.5 1 d . U P I 2
H15B H 0.661536 0.485756 0.152424 0.120 Uiso 0.5 1 calc R U P I 2
C16B C 0.7437(14) 0.5270(14) 0.1545(5) 0.118(8) Uiso 0.5 1 d . U P I 2
H16D H 0.747550 0.553541 0.162566 0.177 Uiso 0.5 1 calc R U P I 2
H16E H 0.743856 0.499277 0.160878 0.177 Uiso 0.5 1 calc R U P I 2
H16F H 0.771825 0.541328 0.146143 0.177 Uiso 0.5 1 calc R U P I 2
C17B C 0.6974(16) 0.4735(15) 0.1353(5) 0.132(9) Uiso 0.5 1 d . U P I 2
H17D H 0.701527 0.450622 0.143207 0.199 Uiso 0.5 1 calc R U P I 2
H17E H 0.668060 0.453632 0.127730 0.199 Uiso 0.5 1 calc R U P I 2
H17F H 0.728085 0.492149 0.128224 0.199 Uiso 0.5 1 calc R U P I 2
C218 C 0.5570(7) 0.4747(5) 0.14596(16) 0.116(6) Uani 1 1 d . . . . .
H21O H 0.544332 0.468765 0.134431 0.139 Uiso 1 1 calc R U . . .
C219 C 0.5342(8) 0.4468(6) 0.1593(2) 0.122(6) Uani 1 1 d . . . . .
H21P H 0.502510 0.415882 0.159239 0.147 Uiso 1 1 calc R U . . .
C220 C 0.6088(5) 0.5131(4) 0.16910(15) 0.085(3) Uani 1 1 d . . . . .
C221 C 0.5573(4) 0.4507(4) 0.19186(14) 0.076(2) Uani 1 1 d . U . . .
C222 C 0.5286(4) 0.4606(4) 0.20222(14) 0.073(2) Uani 1 1 d . U . . .
C223 C 0.5175(4) 0.4381(4) 0.21895(13) 0.068(2) Uani 1 1 d . U . . .
H22A H 0.495253 0.442487 0.226494 0.082 Uiso 1 1 calc R U . . .
C224 C 0.5398(4) 0.4093(4) 0.22425(14) 0.072(2) Uani 1 1 d . U . . .
C225 C 0.5681(5) 0.4003(4) 0.21195(15) 0.081(2) Uani 1 1 d . U . . .
H22B H 0.581349 0.378963 0.215111 0.097 Uiso 1 1 calc R U . . .
C226 C 0.5779(5) 0.4203(4) 0.19583(15) 0.083(3) Uani 1 1 d . U . . .
C227 C 0.5040(5) 0.4919(5) 0.19654(17) 0.088(3) Uani 1 1 d . U . . .
H22C H 0.518652 0.507503 0.185041 0.105 Uiso 1 1 calc R U . . .
C228 C 0.4475(7) 0.4594(8) 0.1944(3) 0.135(5) Uani 1 1 d . U . . .
H22D H 0.433249 0.480622 0.190772 0.202 Uiso 1 1 calc R U . . .
H22E H 0.440080 0.433394 0.185546 0.202 Uiso 1 1 calc R U . . .
H22F H 0.432200 0.442822 0.205424 0.202 Uiso 1 1 calc R U . . .
C229 C 0.5210(9) 0.5377(7) 0.2105(3) 0.149(6) Uani 1 1 d . U . . .
H22G H 0.558232 0.557198 0.211221 0.223 Uiso 1 1 calc R U . . .
H22H H 0.508268 0.560105 0.206801 0.223 Uiso 1 1 calc R U . . .
H22I H 0.506952 0.523358 0.221903 0.223 Uiso 1 1 calc R U . . .
C230 C 0.6071(5) 0.4068(5) 0.18291(17) 0.093(3) Uani 1 1 d D U . . .
H23L H 0.621668 0.433127 0.174297 0.112 Uiso 0.5 1 d R U P J 1
H23K H 0.610108 0.423037 0.171947 0.112 Uiso 0.5 1 d R U P K 2
C231 C 0.5692(12) 0.3525(11) 0.1733(4) 0.105(7) Uiso 0.5 1 d . U P L 1
H23A H 0.539954 0.353579 0.168365 0.157 Uiso 0.5 1 calc R U P L 1
H23B H 0.587695 0.346763 0.163962 0.157 Uiso 0.5 1 calc R U P L 1
H23C H 0.557237 0.324784 0.181716 0.157 Uiso 0.5 1 calc R U P L 1
C232 C 0.6456(11) 0.4004(12) 0.1891(4) 0.096(6) Uiso 0.5 1 d . U P L 1
H23D H 0.661093 0.391938 0.179457 0.144 Uiso 0.5 1 calc R U P L 1
H23E H 0.671265 0.431973 0.194583 0.144 Uiso 0.5 1 calc R U P L 1
H23F H 0.632033 0.372815 0.197586 0.144 Uiso 0.5 1 calc R U P L 1
C31B C 0.5989(14) 0.3571(12) 0.1834(5) 0.132(9) Uiso 0.5 1 d D U P L 2
H31A H 0.565205 0.333506 0.178690 0.199 Uiso 0.5 1 calc R U P L 2
H31B H 0.624947 0.355189 0.176457 0.199 Uiso 0.5 1 calc R U P L 2
H31C H 0.600906 0.347740 0.195421 0.199 Uiso 0.5 1 calc R U P L 2
C32B C 0.6598(9) 0.4350(12) 0.1906(5) 0.123(8) Uiso 0.5 1 d D U P L 2
C233 C 0.5270(3) 0.3857(3) 0.24141(13) 0.057(2) Uani 1 1 d . . . . .
C234 C 0.5622(4) 0.3778(4) 0.25094(15) 0.077(3) Uani 1 1 d . . . . .
H23G H 0.594994 0.388312 0.246317 0.092 Uiso 1 1 calc R U . . .
C235 C 0.5493(4) 0.3557(5) 0.26639(14) 0.081(3) Uani 1 1 d . . . . .
H23H H 0.573895 0.352854 0.273116 0.097 Uiso 1 1 calc R U . . .
C236 C 0.5018(3) 0.3372(4) 0.27277(11) 0.060(2) Uani 1 1 d . . . . .
H23I H 0.492591 0.318704 0.283332 0.072 Uiso 1 1 calc R U . . .
C237 C 0.4804(3) 0.3684(3) 0.24854(10) 0.0503(18) Uani 1 1 d . . . . .
H23J H 0.456001 0.372943 0.242319 0.060 Uiso 1 1 calc R U . . .
B1 B 0.7138(9) 1.0877(7) -0.0867(2) 0.106(6) Uani 1 1 d . . . . .
F11 F 0.7070(3) 1.1176(3) -0.09735(10) 0.100(2) Uani 1 1 d . . . . .
F12 F 0.7033(3) 1.0944(4) -0.06951(11) 0.129(3) Uani 1 1 d . . . . .
F13 F 0.7664(6) 1.1060(7) -0.08501(13) 0.186(6) Uani 1 1 d . . . . .
F14 F 0.6618(5) 1.0364(5) -0.08711(18) 0.088(3) Uiso 0.5 1 d . . P . .
F14' F 0.7219(8) 1.0519(8) -0.0995(3) 0.135(6) Uiso 0.5 1 d . . P . .
B2 B 0.8890(10) 1.1399(8) 0.0280(2) 0.126(5) Uani 1 1 d . U . . .
F21 F 0.8518(4) 1.0936(3) 0.02358(11) 0.143(4) Uani 1 1 d . U . . .
F22 F 0.9057(4) 1.1591(3) 0.04046(11) 0.138(3) Uani 1 1 d . U . . .
F23 F 0.8994(5) 1.1737(4) 0.01483(14) 0.168(5) Uani 1 1 d . U . . .
F24 F 0.9378(8) 1.1256(8) 0.0247(3) 0.136(5) Uiso 0.5 1 d . U P . .
F24' F 0.8434(11) 1.1445(10) 0.0375(4) 0.169(6) Uiso 0.5 1 d . U P . .
N300 N 0.5637(12) 0.6913(12) 0.0085(4) 0.180(14) Uiso 0.5 1 d D . P M 1
O300 O 0.554(3) 0.666(4) 0.0354(6) 0.46(6) Uiso 0.5 1 d D . P M 1
C301 C 0.5524(14) 0.7301(14) 0.0149(5) 0.141(12) Uiso 0.5 1 d D . P M 1
C302 C 0.6031(13) 0.7168(13) -0.0043(4) 0.126(10) Uiso 0.5 1 d D . P M 1
C303 C 0.5797(13) 0.6735(12) 0.0219(4) 0.124(10) Uiso 0.5 1 d D . P M 1
O420 O 0.5162(16) 0.7433(19) -0.0094(5) 0.25(2) Uiso 0.5 1 d D . P N 2
C421 C 0.6012(17) 0.783(3) -0.0046(10) 0.28(4) Uiso 0.5 1 d D . P N 2
C422 C 0.5539(17) 0.775(2) 0.0041(6) 0.19(2) Uiso 0.5 1 d D . P N 2
C423 C 0.4673(16) 0.724(2) 0.0004(7) 0.20(2) Uiso 0.5 1 d D . P N 2
C424 C 0.462(3) 0.698(2) -0.0168(7) 0.20(2) Uiso 0.5 1 d D . P N 2
O310 O 0.7067(14) 0.5142(15) 0.2634(4) 0.209(14) Uiso 0.5 1 d D . P O 1
N310 N 0.7216(9) 0.4875(8) 0.2389(3) 0.124(8) Uiso 0.5 1 d D . P O 1
C311 C 0.7560(10) 0.4964(10) 0.2247(3) 0.102(8) Uiso 0.5 1 d D . P O 1
C312 C 0.6842(11) 0.4355(8) 0.2416(4) 0.122(10) Uiso 0.5 1 d D . P O 1
C313 C 0.7350(7) 0.5181(7) 0.2514(2) 0.070(5) Uiso 0.5 1 d D . P O 1
O4W O 0.6341(16) 0.3381(18) 0.2252(5) 0.207(14) Uiso 0.5 1 d . . P P 1
O400 O 0.666667 0.333333 0.2594(8) 0.190(17) Uiso 0.5 3 d DS U P Q 2
C401 C 0.644(4) 0.366(4) 0.2367(15) 0.13(2) Uiso 0.1667 1 d D U P Q 2
C403 C 0.666667 0.333333 0.2788(8) 0.19(2) Uiso 0.5 3 d DS U P Q 2
C402 C 0.666667 0.333333 0.2400(8) 0.197(19) Uiso 0.5 3 d DS U P Q 2
C404 C 0.697(6) 0.318(7) 0.2674(19) 0.190(19) Uiso 0.1667 1 d D U P Q 2
N330 N 0.5942(10) 0.5373(10) 0.2548(4) 0.131(9) Uiso 0.5 1 d D . P R 2
O330 O 0.666(2) 0.538(5) 0.255(2) 0.65(11) Uiso 0.5 1 d D . P R 2
C331 C 0.6056(17) 0.5849(13) 0.2472(7) 0.180(18) Uiso 0.5 1 d D . P R 2
C332 C 0.5413(12) 0.5074(16) 0.2591(7) 0.19(2) Uiso 0.5 1 d D . P R 2
C333 C 0.6204(13) 0.5157(13) 0.2505(5) 0.140(12) Uiso 0.5 1 d D . P R 2
N340 N 0.446(2) 0.316(2) 0.1367(7) 0.30(2) Uiso 0.5 1 d D U P . .
O340 O 0.432(2) 0.317(2) 0.1089(8) 0.29(2) Uiso 0.5 1 d D U P . .
C341 C 0.400(3) 0.297(3) 0.1480(9) 0.29(2) Uiso 0.5 1 d D U P . .
C343 C 0.432(3) 0.290(2) 0.1214(8) 0.29(2) Uiso 0.5 1 d D U P . .
C342 C 0.459(3) 0.370(2) 0.1329(10) 0.29(2) Uiso 0.5 1 d D U P . .
O1W O 0.2036(19) 0.5081(18) 0.1215(6) 0.233(17) Uiso 0.5 1 d . . P . .
O410 O 0.366(2) 0.238(2) 0.0545(9) 0.29(2) Uiso 0.5 1 d D . P . .
C411 C 0.348(2) 0.253(2) 0.0280(8) 0.20(2) Uiso 0.5 1 d D . P . .
C412 C 0.373(4) 0.226(3) 0.0363(9) 0.29(4) Uiso 0.5 1 d D . P . .
C413 C 0.354(4) 0.266(4) 0.0681(12) 0.33(5) Uiso 0.5 1 d D . P . .
C414 C 0.383(3) 0.291(4) 0.0843(11) 0.27(4) Uiso 0.5 1 d D . P . .
N320 N 0.5788(11) 0.6969(11) -0.1843(4) 0.167(13) Uiso 0.5 1 d D . P . .
O320 O 0.586(7) 0.712(3) -0.2121(6) 0.74(13) Uiso 0.5 1 d D . P . .
C321 C 0.5738(12) 0.6624(11) -0.1707(4) 0.116(9) Uiso 0.5 1 d D . P . .
C322 C 0.6299(12) 0.7395(11) -0.1839(4) 0.136(12) Uiso 0.5 1 d D . P . .
C323 C 0.5652(15) 0.6792(14) -0.2003(4) 0.149(14) Uiso 0.5 1 d D . P . .

loop_
_atom_site_aniso_label
_atom_site_aniso_U_11
_atom_site_aniso_U_22
_atom_site_aniso_U_33
_atom_site_aniso_U_23
_atom_site_aniso_U_13
_atom_site_aniso_U_12
Au1 0.0581(3) 0.0799(3) 0.0772(3) -0.0146(2) 0.00854(18) 0.0232(2)
Au2 0.0743(9) 0.0833(18) 0.100(3) 0.0434(15) -0.0076(15) 0.0137(11)
Au2' 0.113(3) 0.096(2) 0.0641(11) 0.0274(12) 0.0075(13) 0.055(2)
Pd1 0.0383(3) 0.0400(3) 0.0300(3) 0.0042(2) 0.0096(2) 0.0203(2)
Cl1 0.130(6) 0.116(6) 0.054(4) -0.019(3) -0.045(3) 0.072(5)
Cl1' 0.088(4) 0.112(6) 0.100(6) 0.003(5) -0.058(4) 0.037(4)
Cl2 0.0793(14) 0.0473(10) 0.0405(10) -0.0011(8) 0.0114(9) 0.0321(10)
N1 0.041(3) 0.050(3) 0.044(3) 0.001(3) 0.006(3) 0.023(3)
N2 0.029(4) 0.122(8) 0.078(6) -0.007(6) 0.003(4) 0.014(4)
N3 0.037(4) 0.103(7) 0.059(5) -0.018(5) 0.011(3) 0.006(4)
N4 0.045(4) 0.053(4) 0.038(3) -0.010(3) -0.002(3) 0.022(3)
N5 0.039(3) 0.049(3) 0.040(3) 0.009(3) 0.011(3) 0.022(3)
N6 0.116(8) 0.089(7) 0.056(5) 0.035(5) 0.027(5) 0.051(6)
N7 0.129(9) 0.063(5) 0.078(6) 0.047(5) 0.046(6) 0.041(6)
N8 0.047(3) 0.047(3) 0.042(3) 0.014(3) 0.001(3) 0.022(3)
C101 0.046(5) 0.062(5) 0.093(7) -0.020(5) 0.014(5) 0.023(4)
C102 0.062(6) 0.074(7) 0.148(12) -0.056(8) 0.017(7) 0.019(5)
C103 0.050(6) 0.093(8) 0.153(13) -0.071(9) -0.003(6) 0.018(6)
C104 0.042(4) 0.057(5) 0.053(5) -0.003(4) 0.005(4) 0.015(4)
C105 0.040(4) 0.049(4) 0.038(4) 0.004(3) 0.010(3) 0.018(3)
C106 0.043(4) 0.058(5) 0.061(5) -0.002(4) 0.001(4) 0.019(4)
C107 0.041(5) 0.063(6) 0.106(8) -0.017(6) 0.020(5) 0.001(4)
C108 0.048(5) 0.080(7) 0.118(10) -0.026(7) 0.006(6) 0.009(5)
C109 0.041(5) 0.086(7) 0.074(7) -0.023(6) 0.007(4) 0.002(5)
C110 0.042(5) 0.090(7) 0.097(8) -0.017(6) 0.014(5) 0.022(5)
C111 0.033(4) 0.076(6) 0.103(8) -0.031(6) 0.006(5) 0.009(4)
C118 0.056(6) 0.121(10) 0.085(8) 0.008(7) -0.004(6) 0.022(7)
C119 0.076(8) 0.134(12) 0.068(8) -0.006(7) 0.013(6) -0.007(8)
C120 0.049(5) 0.103(9) 0.077(7) -0.033(6) 0.008(5) 0.013(5)
C121 0.044(5) 0.079(6) 0.059(6) -0.015(5) 0.015(4) 0.002(5)
C122 0.050(5) 0.082(7) 0.080(7) -0.030(6) 0.008(5) 0.002(5)
C123 0.033(4) 0.104(8) 0.103(8) -0.051(7) 0.006(5) 0.015(5)
C124 0.034(4) 0.112(8) 0.063(6) -0.041(6) 0.002(4) 0.013(5)
C125 0.053(6) 0.114(9) 0.066(6) -0.036(6) 0.011(5) 0.022(6)
C126 0.043(5) 0.128(10) 0.083(7) -0.024(7) 0.013(5) 0.034(6)
C127 0.056(6) 0.136(12) 0.118(11) -0.074(10) 0.005(6) 0.018(7)
C130 0.059(7) 0.28(3) 0.117(11) -0.119(15) -0.016(7) 0.070(11)
C131 0.070(7) 0.165(14) 0.110(10) -0.047(10) 0.034(7) 0.039(8)
C132 0.128(14) 0.132(15) 0.20(2) 0.021(14) 0.031(13) 0.084(13)
C133 0.041(4) 0.081(6) 0.050(5) -0.028(4) 0.003(4) 0.018(4)
C134 0.053(5) 0.116(9) 0.052(5) -0.019(5) 0.011(4) 0.029(6)
C135 0.058(5) 0.100(8) 0.042(5) -0.028(5) 0.003(4) 0.020(5)
C136 0.062(5) 0.073(6) 0.042(4) -0.024(4) -0.009(4) 0.034(5)
C137 0.032(4) 0.063(5) 0.051(5) -0.026(4) -0.005(3) 0.012(4)
C201 0.046(5) 0.086(6) 0.060(5) 0.020(5) 0.013(4) 0.032(5)
C202 0.059(6) 0.129(10) 0.086(8) 0.043(7) 0.008(5) 0.053(7)
C203 0.082(7) 0.130(10) 0.057(6) 0.029(6) 0.005(5) 0.066(7)
C204 0.072(6) 0.093(7) 0.064(6) 0.040(5) 0.020(5) 0.056(6)
C205 0.045(4) 0.058(5) 0.039(4) 0.009(3) 0.001(3) 0.026(4)
C206 0.090(6) 0.097(6) 0.058(5) 0.042(4) 0.032(4) 0.055(5)
C207 0.085(5) 0.084(5) 0.064(5) 0.036(4) 0.030(4) 0.056(4)
C208 0.093(5) 0.092(5) 0.066(5) 0.036(4) 0.030(4) 0.050(4)
C209 0.099(5) 0.096(5) 0.072(5) 0.029(4) 0.036(4) 0.054(4)
C210 0.110(6) 0.101(5) 0.083(5) 0.051(5) 0.024(5) 0.058(5)
C211 0.108(6) 0.109(6) 0.086(6) 0.043(5) 0.032(5) 0.064(5)
C212 0.088(6) 0.098(6) 0.085(6) 0.039(5) 0.025(5) 0.054(5)
C218 0.174(16) 0.076(8) 0.057(7) 0.018(6) 0.018(8) 0.033(9)
C219 0.170(16) 0.091(10) 0.097(11) 0.029(9) 0.027(11) 0.059(10)
C220 0.108(9) 0.083(7) 0.077(7) 0.047(6) 0.045(7) 0.057(7)
C221 0.091(5) 0.071(5) 0.072(5) 0.033(4) 0.037(4) 0.045(4)
C222 0.093(5) 0.067(4) 0.072(5) 0.033(4) 0.029(4) 0.050(4)
C223 0.079(5) 0.069(5) 0.071(5) 0.035(4) 0.028(4) 0.048(4)
C224 0.075(5) 0.068(5) 0.079(5) 0.034(4) 0.031(4) 0.041(4)
C225 0.092(5) 0.078(5) 0.087(5) 0.040(4) 0.044(5) 0.053(4)
C226 0.093(5) 0.076(5) 0.080(5) 0.041(4) 0.041(4) 0.042(4)
C227 0.115(7) 0.091(6) 0.084(6) 0.037(5) 0.020(5) 0.072(5)
C228 0.112(10) 0.148(12) 0.162(13) 0.049(11) 0.013(10) 0.079(9)
C229 0.204(15) 0.123(11) 0.168(14) 0.015(10) 0.002(12) 0.118(11)
C230 0.104(6) 0.093(6) 0.100(7) 0.040(5) 0.045(6) 0.062(5)
C233 0.048(5) 0.046(4) 0.074(6) 0.024(4) 0.007(4) 0.021(4)
C234 0.055(5) 0.083(7) 0.090(8) 0.029(6) 0.006(5) 0.032(5)
C235 0.055(6) 0.106(8) 0.071(7) 0.033(6) -0.011(5) 0.031(6)
C236 0.048(5) 0.086(6) 0.048(5) 0.022(4) -0.003(4) 0.035(5)
C237 0.059(5) 0.050(4) 0.039(4) 0.013(3) 0.009(3) 0.025(4)
B1 0.168(18) 0.100(11) 0.090(11) 0.003(8) -0.035(11) 0.097(12)
F11 0.129(6) 0.085(4) 0.103(5) 0.028(4) -0.019(4) 0.066(4)
F12 0.113(6) 0.163(8) 0.090(6) 0.038(5) 0.006(4) 0.054(6)
F13 0.233(13) 0.338(19) 0.092(6) 0.034(9) 0.001(7) 0.223(14)
B2 0.171(10) 0.113(9) 0.080(8) -0.011(7) -0.047(8) 0.062(8)
F21 0.176(8) 0.081(5) 0.089(5) -0.018(4) -0.051(5) 0.002(5)
F22 0.180(7) 0.113(5) 0.093(5) -0.037(4) -0.067(5) 0.051(5)
F23 0.199(9) 0.102(6) 0.142(7) 0.006(5) -0.080(7) 0.031(6)

_geom_special_details            
;
 All esds (except the esd in the dihedral angle between two l.s. planes)
 are estimated using the full covariance matrix.  The cell esds are taken
 into account individually in the estimation of esds in distances, angles
 and torsion angles; correlations between esds in cell parameters are only
 used when they are defined by crystal symmetry.  An approximate (isotropic)
 treatment of cell esds is used for estimating esds involving l.s. planes.
;

loop_
_geom_bond_atom_site_label_1
_geom_bond_atom_site_label_2
_geom_bond_distance
_geom_bond_site_symmetry_2
_geom_bond_publ_flag
Au1 C120 1.945(15) . ?
Au1 Cl2 2.378(2) . ?
Au2 C220 1.815(16) . ?
Au2 Cl1' 2.433(10) . ?
Au2 Cl1 2.713(11) . ?
Au2' Cl1' 2.120(10) . ?
Au2' C220 2.162(15) . ?
Au2' Cl1 2.337(11) . ?
Pd1 N8 2.006(6) 15 ?
Pd1 N1 2.013(6) . ?
Pd1 N5 2.020(6) . ?
Pd1 N4 2.022(6) 2_665 ?
Cl1 Cl1' 0.662(14) . ?
N1 C105 1.338(10) . ?
N1 C101 1.339(11) . ?
N2 C118 1.320(16) . ?
N2 C120 1.364(16) . ?
N2 C109 1.461(12) . ?
N3 C121 1.373(13) . ?
N3 C119 1.374(19) . ?
N3 C120 1.387(14) . ?
N4 C137 1.291(10) . ?
N4 C136 1.361(10) . ?
N5 C205 1.338(10) . ?
N5 C201 1.357(11) . ?
N6 C220 1.375(15) . ?
N6 C218 1.392(19) . ?
N6 C209 1.425(14) . ?
N7 C220 1.380(15) . ?
N7 C219 1.41(2) . ?
N7 C221 1.472(13) . ?
N8 C236 1.356(10) . ?
N8 C237 1.359(10) . ?
C101 C102 1.322(14) . ?
C102 C103 1.403(16) . ?
C103 C104 1.356(14) . ?
C104 C105 1.397(12) . ?
C104 C106 1.516(12) . ?
C106 C107 1.326(14) . ?
C106 C111 1.372(14) . ?
C107 C108 1.446(14) . ?
C108 C109 1.305(16) . ?
C108 C112 1.62(3) . ?
C108 C12A 1.65(3) . ?
C109 C110 1.407(16) . ?
C110 C111 1.379(13) . ?
C110 C115 1.48(2) . ?
C110 C15A 1.66(3) . ?
C112 C113 1.48(4) . ?
C112 C114 1.59(4) . ?
C12A C13A 1.475(19) . ?
C12A C14A 1.532(19) . ?
C115 C116 1.53(5) . ?
C115 C117 1.65(4) . ?
C15A C16A 1.38(5) . ?
C15A C17A 1.65(4) . ?
C118 C119 1.384(18) . ?
C121 C122 1.368(16) . ?
C121 C126 1.438(15) . ?
C122 C123 1.377(14) . ?
C122 C127 1.533(16) . ?
C123 C124 1.368(14) . ?
C124 C125 1.389(15) . ?
C124 C133 1.498(12) . ?
C125 C126 1.366(15) . ?
C126 C130 1.480(17) . ?
C127 C129 1.37(4) . ?
C127 C28A 1.44(4) . ?
C127 C29A 1.65(5) . ?
C127 C128 1.69(3) . ?
C130 C131 1.49(2) . ?
C130 C132 1.63(3) . ?
C133 C134 1.395(13) . ?
C133 C137 1.407(12) . ?
C134 C135 1.360(14) . ?
C135 C136 1.356(13) . ?
C201 C202 1.370(14) . ?
C202 C203 1.350(15) . ?
C203 C204 1.314(15) . ?
C204 C205 1.408(12) . ?
C204 C206 1.501(13) . ?
C206 C207 1.364(15) . ?
C206 C211 1.395(16) . ?
C207 C208 1.394(14) . ?
C208 C209 1.419(17) . ?
C208 C212 1.542(17) . ?
C209 C210 1.365(18) . ?
C210 C211 1.366(16) . ?
C210 C15B 1.49(3) . ?
C210 C215 1.61(3) . ?
C212 C214 1.37(3) . ?
C212 C13B 1.488(18) . ?
C212 C14B 1.57(3) . ?
C212 C213 1.62(3) . ?
C215 C217 1.486(19) . ?
C215 C216 1.531(19) . ?
C15B C17B 1.28(5) . ?
C15B C16B 1.63(5) . ?
C218 C219 1.295(19) . ?
C221 C222 1.322(14) . ?
C221 C226 1.384(16) . ?
C222 C223 1.420(13) . ?
C222 C227 1.541(15) . ?
C223 C224 1.409(14) . ?
C224 C225 1.397(15) . ?
C224 C233 1.463(13) . ?
C225 C226 1.350(15) . ?
C226 C230 1.522(17) . ?
C227 C228 1.50(2) . ?
C227 C229 1.63(2) . ?
C230 C232 1.36(3) . ?
C230 C31B 1.40(3) . ?
C230 C32B 1.508(18) . ?
C230 C231 1.64(3) . ?
C233 C237 1.354(12) . ?
C233 C234 1.414(13) . ?
C234 C235 1.328(14) . ?
C235 C236 1.351(14) . ?
B1 F11 1.312(15) . ?
B1 F12 1.41(2) . ?
B1 F13 1.41(2) . ?
B1 F14 1.57(3) . ?
B1 F14' 1.57(3) . ?
B2 F22 1.107(18) . ?
B2 F21 1.33(2) . ?
B2 F23 1.37(2) . ?
B2 F24' 1.64(4) . ?
B2 F24 1.76(3) . ?
F22 F24' 1.73(3) . ?
N300 C303 1.362(18) . ?
N300 C302 1.445(18) . ?
N300 C301 1.469(19) . ?
O300 C303 1.25(2) . ?
O420 C422 1.49(2) . ?
O420 C423 1.50(2) . ?
O420 C424 1.63(7) . ?
C421 C422 1.50(2) . ?
C423 C424 1.50(2) . ?
O310 C313 1.229(17) . ?
N310 C313 1.257(16) . ?
N310 C312 1.426(17) . ?
N310 C311 1.444(17) . ?
O400 C404 1.37(16) 3_665 ?
O400 C404 1.37(16) 2_655 ?
O400 C404 1.37(16) . ?
O400 C403 1.49(2) . ?
O400 C402 1.50(2) . ?
C401 C402 1.49(2) . ?
C403 C404 1.51(2) 3_665 ?
C403 C404 1.51(2) 2_655 ?
C403 C404 1.51(2) . ?
N330 C333 1.302(17) . ?
N330 C332 1.435(18) . ?
N330 C331 1.433(18) . ?
O330 C333 1.27(2) . ?
N340 C343 1.36(2) . ?
N340 C341 1.48(2) . ?
N340 C342 1.50(2) . ?
O340 C343 1.26(2) . ?
C341 C321 2.06(8) 10_665 ?
O410 C412 1.49(2) . ?
O410 C413 1.50(2) . ?
C411 C412 1.50(2) . ?
C413 C414 1.50(2) . ?
N320 C323 1.326(18) . ?
N320 C321 1.436(18) . ?
N320 C322 1.441(18) . ?
O320 C323 1.26(2) . ?

loop_
_geom_angle_atom_site_label_1
_geom_angle_atom_site_label_2
_geom_angle_atom_site_label_3
_geom_angle
_geom_angle_site_symmetry_1
_geom_angle_site_symmetry_3
_geom_angle_publ_flag
C120 Au1 Cl2 177.8(3) . . ?
C220 Au2 Cl1' 178.9(5) . . ?
C220 Au2 Cl1 165.9(5) . . ?
Cl1' Au2 Cl1 13.4(4) . . ?
Cl1' Au2' C220 165.5(6) . . ?
Cl1' Au2' Cl1 16.2(4) . . ?
C220 Au2' Cl1 176.0(5) . . ?
N8 Pd1 N1 177.8(2) 15 . ?
N8 Pd1 N5 89.2(3) 15 . ?
N1 Pd1 N5 91.0(3) . . ?
N8 Pd1 N4 89.2(3) 15 2_665 ?
N1 Pd1 N4 90.7(3) . 2_665 ?
N5 Pd1 N4 178.4(3) . 2_665 ?
Cl1' Cl1 Au2' 63.0(15) . . ?
Cl1' Cl1 Au2 58.4(15) . . ?
Au2' Cl1 Au2 4.8(3) . . ?
Cl1 Cl1' Au2' 100.8(18) . . ?
Cl1 Cl1' Au2 108.2(18) . . ?
Au2' Cl1' Au2 7.5(3) . . ?
C105 N1 C101 118.9(7) . . ?
C105 N1 Pd1 122.3(5) . . ?
C101 N1 Pd1 118.8(6) . . ?
C118 N2 C120 113.1(9) . . ?
C118 N2 C109 122.8(10) . . ?
C120 N2 C109 123.9(11) . . ?
C121 N3 C119 122.2(9) . . ?
C121 N3 C120 128.8(11) . . ?
C119 N3 C120 108.9(9) . . ?
C137 N4 C136 119.8(7) . . ?
C137 N4 Pd1 120.9(5) . 3_565 ?
C136 N4 Pd1 118.8(6) . 3_565 ?
C205 N5 C201 119.5(7) . . ?
C205 N5 Pd1 121.1(5) . . ?
C201 N5 Pd1 119.4(5) . . ?
C220 N6 C218 110.9(9) . . ?
C220 N6 C209 121.9(12) . . ?
C218 N6 C209 127.0(10) . . ?
C220 N7 C219 109.8(10) . . ?
C220 N7 C221 120.9(12) . . ?
C219 N7 C221 128.5(11) . . ?
C236 N8 C237 118.2(7) . . ?
C236 N8 Pd1 120.7(5) . 14_455 ?
C237 N8 Pd1 121.0(5) . 14_455 ?
C102 C101 N1 122.9(9) . . ?
C101 C102 C103 118.6(10) . . ?
C104 C103 C102 120.2(10) . . ?
C103 C104 C105 117.4(8) . . ?
C103 C104 C106 121.0(8) . . ?
C105 C104 C106 121.5(8) . . ?
N1 C105 C104 121.7(7) . . ?
C107 C106 C111 118.8(8) . . ?
C107 C106 C104 120.4(8) . . ?
C111 C106 C104 120.7(8) . . ?
C106 C107 C108 121.0(10) . . ?
C109 C108 C107 116.7(10) . . ?
C109 C108 C112 124.8(13) . . ?
C107 C108 C112 118.2(14) . . ?
C109 C108 C12A 124.6(13) . . ?
C107 C108 C12A 114.1(14) . . ?
C108 C109 C110 125.3(9) . . ?
C108 C109 N2 117.9(10) . . ?
C110 C109 N2 116.8(9) . . ?
C111 C110 C109 113.9(9) . . ?
C111 C110 C115 124.9(12) . . ?
C109 C110 C115 119.2(11) . . ?
C111 C110 C15A 118.6(13) . . ?
C109 C110 C15A 125.9(12) . . ?
C106 C111 C110 123.8(9) . . ?
C113 C112 C114 113(2) . . ?
C113 C112 C108 107(2) . . ?
C114 C112 C108 111(2) . . ?
C13A C12A C14A 130(3) . . ?
C13A C12A C108 118(2) . . ?
C14A C12A C108 95(2) . . ?
C110 C115 C116 107(2) . . ?
C110 C115 C117 112.9(18) . . ?
C116 C115 C117 111(2) . . ?
C16A C15A C17A 116(3) . . ?
C16A C15A C110 117(2) . . ?
C17A C15A C110 97(2) . . ?
N2 C118 C119 106.4(12) . . ?
N3 C119 C118 107.4(11) . . ?
N2 C120 N3 104.1(11) . . ?
N2 C120 Au1 128.2(8) . . ?
N3 C120 Au1 127.7(9) . . ?
C122 C121 N3 120.4(9) . . ?
C122 C121 C126 120.9(9) . . ?
N3 C121 C126 118.7(9) . . ?
C121 C122 C123 118.4(9) . . ?
C121 C122 C127 121.0(9) . . ?
C123 C122 C127 120.6(10) . . ?
C124 C123 C122 122.2(9) . . ?
C123 C124 C125 119.2(9) . . ?
C123 C124 C133 121.2(8) . . ?
C125 C124 C133 119.5(9) . . ?
C126 C125 C124 121.2(10) . . ?
C125 C126 C121 117.9(9) . . ?
C125 C126 C130 121.1(11) . . ?
C121 C126 C130 120.9(10) . . ?
C129 C127 C122 118.0(19) . . ?
C28A C127 C122 114(2) . . ?
C28A C127 C29A 101(3) . . ?
C122 C127 C29A 104.9(18) . . ?
C129 C127 C128 101.6(19) . . ?
C122 C127 C128 106.0(14) . . ?
C126 C130 C131 114.4(17) . . ?
C126 C130 C132 109.8(15) . . ?
C131 C130 C132 106.8(14) . . ?
C134 C133 C137 116.9(8) . . ?
C134 C133 C124 122.0(8) . . ?
C137 C133 C124 120.8(7) . . ?
C135 C134 C133 118.3(8) . . ?
C136 C135 C134 121.9(8) . . ?
C135 C136 N4 119.8(8) . . ?
N4 C137 C133 123.2(7) . . ?
N5 C201 C202 119.4(8) . . ?
C203 C202 C201 120.9(10) . . ?
C204 C203 C202 120.4(9) . . ?
C203 C204 C205 119.4(9) . . ?
C203 C204 C206 123.2(9) . . ?
C205 C204 C206 117.3(9) . . ?
N5 C205 C204 120.3(7) . . ?
C207 C206 C211 118.4(9) . . ?
C207 C206 C204 122.8(9) . . ?
C211 C206 C204 118.9(10) . . ?
C206 C207 C208 122.9(10) . . ?
C207 C208 C209 116.1(10) . . ?
C207 C208 C212 122.0(10) . . ?
C209 C208 C212 121.8(9) . . ?
C210 C209 C208 121.8(10) . . ?
C210 C209 N6 121.3(11) . . ?
C208 C209 N6 116.7(11) . . ?
C211 C210 C209 119.4(11) . . ?
C211 C210 C15B 120.9(17) . . ?
C209 C210 C15B 119.5(15) . . ?
C211 C210 C215 123.4(16) . . ?
C209 C210 C215 112.7(14) . . ?
C210 C211 C206 121.4(12) . . ?
C214 C212 C208 115.0(16) . . ?
C13B C212 C208 110.7(17) . . ?
C13B C212 C14B 106(2) . . ?
C208 C212 C14B 100.8(15) . . ?
C214 C212 C213 102.5(19) . . ?
C208 C212 C213 104.4(14) . . ?
C217 C215 C216 104(3) . . ?
C217 C215 C210 121(2) . . ?
C216 C215 C210 93(2) . . ?
C17B C15B C210 122(3) . . ?
C17B C15B C16B 93(3) . . ?
C210 C15B C16B 115(2) . . ?
C219 C218 N6 107.9(14) . . ?
C218 C219 N7 108.0(16) . . ?
N6 C220 N7 103.2(12) . . ?
N6 C220 Au2 129.7(9) . . ?
N7 C220 Au2 126.5(9) . . ?
N6 C220 Au2' 131.2(8) . . ?
N7 C220 Au2' 125.6(9) . . ?
Au2 C220 Au2' 7.4(3) . . ?
C222 C221 C226 125.8(9) . . ?
C222 C221 N7 117.1(10) . . ?
C226 C221 N7 116.9(9) . . ?
C221 C222 C223 117.9(9) . . ?
C221 C222 C227 123.1(9) . . ?
C223 C222 C227 118.9(9) . . ?
C224 C223 C222 119.3(9) . . ?
C225 C224 C223 117.3(9) . . ?
C225 C224 C233 124.0(9) . . ?
C223 C224 C233 118.3(9) . . ?
C226 C225 C224 123.8(10) . . ?
C225 C226 C221 115.7(10) . . ?
C225 C226 C230 120.6(10) . . ?
C221 C226 C230 123.6(10) . . ?
C228 C227 C222 112.0(11) . . ?
C228 C227 C229 114.0(14) . . ?
C222 C227 C229 107.1(11) . . ?
C31B C230 C32B 99.6(18) . . ?
C232 C230 C226 117.9(17) . . ?
C31B C230 C226 117.3(18) . . ?
C32B C230 C226 100.7(18) . . ?
C232 C230 C231 103.7(19) . . ?
C226 C230 C231 110.9(14) . . ?
C237 C233 C234 117.0(8) . . ?
C237 C233 C224 121.9(8) . . ?
C234 C233 C224 121.0(9) . . ?
C235 C234 C233 119.6(10) . . ?
C234 C235 C236 121.5(9) . . ?
C235 C236 N8 120.5(8) . . ?
C233 C237 N8 122.8(8) . . ?
F11 B1 F12 111.5(13) . . ?
F11 B1 F13 109.0(16) . . ?
F12 B1 F13 98.5(12) . . ?
F11 B1 F14 104.3(14) . . ?
F12 B1 F14 88.4(14) . . ?
F13 B1 F14 140.5(13) . . ?
F11 B1 F14' 102.9(14) . . ?
F12 B1 F14' 144.5(13) . . ?
F13 B1 F14' 78.1(14) . . ?
F14 B1 F14' 74.3(12) . . ?
F22 B2 F21 134(2) . . ?
F22 B2 F23 112.2(18) . . ?
F21 B2 F23 110.9(13) . . ?
F22 B2 F24' 75.4(18) . . ?
F21 B2 F24' 84.1(18) . . ?
F23 B2 F24' 99.0(18) . . ?
F22 B2 F24 92.1(17) . . ?
F21 B2 F24 94.4(16) . . ?
F23 B2 F24 99.9(18) . . ?
F24' B2 F24 160.2(17) . . ?
B2 F22 F24' 66.3(17) . . ?
B2 F24' F22 38.3(9) . . ?
C303 N300 C302 112(2) . . ?
C303 N300 C301 110(2) . . ?
C302 N300 C301 105(2) . . ?
O300 C303 N300 113(3) . . ?
C422 O420 C423 101(2) . . ?
C422 O420 C424 156(3) . . ?
C423 O420 C424 57.3(18) . . ?
O420 C422 C421 99(2) . . ?
O420 C423 C424 66(3) . . ?
C423 C424 O420 57.0(19) . . ?
C313 N310 C312 119.4(18) . . ?
C313 N310 C311 120.4(19) . . ?
C312 N310 C311 114.8(18) . . ?
O310 C313 N310 124(2) . . ?
C404 O400 C404 101(4) 3_665 2_655 ?
C404 O400 C404 101(4) 3_665 . ?
C404 O400 C404 101(4) 2_655 . ?
C404 O400 C403 63(4) 3_665 . ?
C404 O400 C403 63(4) 2_655 . ?
C404 O400 C403 63(4) . . ?
C404 O400 C402 117(4) 3_665 . ?
C404 O400 C402 117(4) 2_655 . ?
C404 O400 C402 117(4) . . ?
C403 O400 C402 180.0 . . ?
O400 C403 C404 54(7) . 2_655 ?
C404 C403 C404 89(10) 3_665 2_655 ?
O400 C403 C404 54(7) . . ?
C404 C403 C404 89(10) 3_665 . ?
C404 C403 C404 89(10) 2_655 . ?
C401 C402 C401 117(3) 3_665 2_655 ?
C401 C402 C401 117(3) 3_665 . ?
C401 C402 C401 117(3) 2_655 . ?
C401 C402 O400 100(5) 3_665 . ?
C401 C402 O400 100(5) 2_655 . ?
C401 C402 O400 100(5) . . ?
O400 C404 C403 62(3) . . ?
C333 N330 C332 121(2) . . ?
C333 N330 C331 120(2) . . ?
C332 N330 C331 111(2) . . ?
O330 C333 N330 116(3) . . ?
C343 N340 C341 109(3) . . ?
C343 N340 C342 107(2) . . ?
C341 N340 C342 104(2) . . ?
N340 C341 C321 105(4) . 10_665 ?
O340 C343 N340 113(3) . . ?
C412 O410 C413 154(7) . . ?
O410 C412 C411 96(5) . . ?
C414 C413 O410 129(9) . . ?
C323 N320 C321 119(2) . . ?
C323 N320 C322 111(2) . . ?
C321 N320 C322 108(2) . . ?
N320 C321 C341 109(3) . 10_665 ?
O320 C323 N320 115(3) . . ?

_refine_diff_density_max         4.784
_refine_diff_density_min         -1.242
_refine_diff_density_rms         0.274

_shelx_res_file                  
;
TITL 1 in R-3
    1.res
    created by SHELXL-2018/3 at 10:49:54 on 09-Oct-2021
CELL 0.71073  30.3731  30.3731  77.1723  90.000  90.000 120.000
ZERR  3.00   0.0025   0.0025   0.0133   0.000   0.000   0.000
LATT  3
SYMM -Y, X-Y, Z
SYMM -X+Y, -X, Z
SFAC C H N O CL PD AU B F
UNIT 1551 1929 189 84 36 18 36 36 144
TEMP -73.150
size 0.20 0.20 0.23

OMIT 0 50

ACTA

L.S. 36
BOND
FMAP 2
PLAN 80

OMIT     1   3  10
OMIT     1   3  10
OMIT     2   3   8
OMIT    -1  10   1
OMIT    -5   6   7
OMIT     0   3  12
OMIT     0   3  24
OMIT   -11   6   4
OMIT     0   1   8
OMIT     1   1   6
OMIT   -11   6   7
OMIT    -1   4   4
OMIT    -3   3  15
OMIT    -6   6   9
OMIT   -15  15   3
OMIT   2   3   8
OMIT    -1  10   1
OMIT    -5   6   7
OMIT     0   3  12
OMIT     0   3  24
OMIT   -11   6   4
OMIT     0   1   8
OMIT     1   1   6
OMIT   -11   6   7
OMIT    -1   4   4
OMIT    -3   3  15
OMIT    -6   6   9
OMIT   -15  15   3

DFIX 1.50 0.02 C212 C13B C12A C13A C12A C14A C215 C216 C215 C217
DFIX 1.50 0.02 C230 C32B

DFIX 2.30 0.03 C31B C32B C422 C423 C421 O420

DFIX 1.50 0.02 C301 N300 C302 N300
DFIX 1.35 0.02 C303 N300
DFIX 2.30 0.03 C301 C302 C302 C303 C303 C301
DFIX 1.25 0.02 C303 O300
DFIX 2.20 0.03 N300 O300

DFIX 1.50 0.02 c311 N310 c312 N310
DFIX 1.35 0.02 C313 N310
DFIX 2.30 0.03 C311 C312 C312 C313 C313 C311
DFIX 1.25 0.02 C313 O310
DFIX 2.20 0.03 N310 O310

DFIX 1.50 0.02 C321 N320 C322 N320
DFIX 1.35 0.02 C323 N320
DFIX 2.30 0.03 C321 C322 C322 C323 C323 C321
DFIX 1.25 0.02 C323 O320
DFIX 2.20 0.03 N320 O320

DFIX 1.50 0.02 C331 N330 C332 N330
DFIX 1.35 0.02 C333 N330
DFIX 2.30 0.03 C331 C332 C332 C333 C333 C331
DFIX 1.25 0.02 C333 O330
DFIX 2.20 0.03 N330 O330

DFIX 1.50 0.02 C341 N340 C342 N340
DFIX 1.35 0.02 C343 N340
DFIX 2.30 0.03 C341 C342 C342 C343 C343 C341
DFIX 1.25 0.02 C343 O340
DFIX 2.20 0.03 N340 O340

DFIX 1.50 0.02 C401 C402 C402 O400 O400 C403 C403 C404
DFIX 1.50 0.02 C411 C412 C412 O410 O410 C413 C413 C414
DFIX 1.50 0.02 C421 C422 C422 O420 O420 C423 C423 C424
ISOR 0.01 CL1  CL1'

SIMU 0.02 0.04 2.80 C206 > C17B
SIMU 0.02 0.04 2.80 c221 > C32B
simu 0.02 0.04 2.80 B2 > f24'
SIMU 0.02 0.04 2.80 O400 > C404
simu 0.02 0.04 2.80 N340 > C342
WGHT    0.300000
FVAR       0.01364   0.30075
AU1   7    0.376671    0.496444    0.021898    11.00000    0.05811    0.07987 =
         0.07724   -0.01457    0.00854    0.02323
AU2   7    0.663636    0.551182    0.182748    10.50000    0.07431    0.08325 =
         0.09987    0.04337   -0.00761    0.01368
AU2'  7    0.669047    0.563630    0.186373    10.50000    0.11338    0.09596 =
         0.06414    0.02741    0.00750    0.05533
PD1   6    0.745112    0.730505    0.059465    11.00000    0.03827    0.03999 =
         0.03001    0.00417    0.00965    0.02032
CL1   5    0.730255    0.615362    0.206682    10.50000    0.13002    0.11611 =
         0.05397   -0.01860   -0.04459    0.07232
CL1'  5    0.736074    0.601586    0.201533    10.50000    0.08835    0.11179 =
         0.10014    0.00332   -0.05776    0.03717
CL2   5    0.385570    0.541995   -0.004146    11.00000    0.07928    0.04731 =
         0.04050   -0.00109    0.01140    0.03206
N1    3    0.703360    0.660661    0.049158    11.00000    0.04115    0.04963 =
         0.04385    0.00133    0.00627    0.02299
N2    3    0.410937    0.465624    0.053612    11.00000    0.02856    0.12165 =
         0.07783   -0.00712    0.00315    0.01424
N3    3    0.328801    0.422891    0.051287    11.00000    0.03701    0.10265 =
         0.05865   -0.01846    0.01100    0.00596
N4    3    0.037569    0.276871    0.040284    11.00000    0.04456    0.05302 =
         0.03822   -0.00986   -0.00180    0.02156
N5    3    0.768349    0.702379    0.078897    11.00000    0.03858    0.04903 =
         0.03995    0.00872    0.01082    0.02190
N6    3    0.603335    0.514940    0.151473    11.00000    0.11587    0.08911 =
         0.05550    0.03451    0.02657    0.05134
N7    3    0.564412    0.470199    0.174005    11.00000    0.12930    0.06315 =
         0.07754    0.04712    0.04593    0.04050
N8    3    0.467209    0.344892    0.264203    11.00000    0.04678    0.04689 =
         0.04208    0.01358    0.00133    0.02156
C101  1    0.727365    0.638800    0.041643    11.00000    0.04607    0.06158 =
         0.09338   -0.02023    0.01383    0.02296
AFIX  43
H10A  2    0.763473    0.656360    0.041808    11.00000   -1.20000
AFIX   0
C102  1    0.703043    0.593861    0.034004    11.00000    0.06176    0.07366 =
         0.14841   -0.05571    0.01730    0.01916
AFIX  43
H10B  2    0.721276    0.580462    0.028139    11.00000   -1.20000
AFIX   0
C103  1    0.649756    0.566366    0.034736    11.00000    0.04959    0.09256 =
         0.15305   -0.07146   -0.00343    0.01800
AFIX  43
H10C  2    0.631617    0.533838    0.029437    11.00000   -1.20000
AFIX   0
C104  1    0.624059    0.586053    0.042977    11.00000    0.04238    0.05728 =
         0.05343   -0.00283    0.00493    0.01526
C105  1    0.652563    0.634807    0.049968    11.00000    0.04041    0.04882 =
         0.03832    0.00425    0.01044    0.01825
AFIX  43
H10D  2    0.635425    0.650000    0.055441    11.00000   -1.20000
AFIX   0
C106  1    0.566589    0.556316    0.044366    11.00000    0.04333    0.05818 =
         0.06057   -0.00150    0.00133    0.01870
C107  1    0.540078    0.511789    0.036478    11.00000    0.04084    0.06341 =
         0.10602   -0.01669    0.02012    0.00088
AFIX  43
H10E  2    0.557154    0.499656    0.029303    11.00000   -1.20000
AFIX   0
C108  1    0.485588    0.481422    0.038628    11.00000    0.04753    0.08044 =
         0.11757   -0.02590    0.00622    0.00902
C109  1    0.464720    0.498448    0.049525    11.00000    0.04137    0.08617 =
         0.07358   -0.02288    0.00746    0.00174
C110  1    0.489602    0.546550    0.057499    11.00000    0.04181    0.08957 =
         0.09662   -0.01695    0.01443    0.02153
C111  1    0.541294    0.573511    0.054554    11.00000    0.03337    0.07553 =
         0.10344   -0.03095    0.00568    0.00932
AFIX  43
H11A  2    0.560507    0.605870    0.059889    11.00000   -1.20000
AFIX   0
PART   1
C112  1    0.454628    0.432538    0.026207    10.50000    0.08893
AFIX  13
H11B  2    0.417692    0.415645    0.029213    10.50000   -1.20000
AFIX   0
C113  1    0.473523    0.397220    0.030192    10.50000    0.10494
AFIX  33
H11C  2    0.468211    0.388257    0.042514    10.50000   -1.50000
H11D  2    0.454983    0.366349    0.023189    10.50000   -1.50000
H11E  2    0.509886    0.413666    0.027513    10.50000   -1.50000
AFIX   0
C114  1    0.461595    0.449454    0.006374    10.50000    0.09154
AFIX  33
H11F  2    0.448436    0.472705    0.004556    10.50000   -1.50000
H11G  2    0.497767    0.466685    0.003350    10.50000   -1.50000
H11H  2    0.442863    0.419368   -0.000974    10.50000   -1.50000
AFIX   0
PART   2
C12A  1    0.461674    0.420911    0.033392    10.50000    0.09024
AFIX  13
H12A  2    0.427300    0.403846    0.038927    10.50000   -1.20000
AFIX   0
C13A  1    0.486354    0.393853    0.040756    10.50000    0.12771
AFIX  33
H13A  2    0.487419    0.396897    0.053411    10.50000   -1.50000
H13B  2    0.466970    0.357873    0.037506    10.50000   -1.50000
H13C  2    0.521069    0.408814    0.036242    10.50000   -1.50000
AFIX   0
C14A  1    0.450744    0.427553    0.014485    10.50000    0.11223
AFIX  33
H14A  2    0.433756    0.447752    0.014028    10.50000   -1.50000
H14B  2    0.482791    0.445049    0.008035    10.50000   -1.50000
H14C  2    0.428692    0.394108    0.009298    10.50000   -1.50000
AFIX   0
PART   1
C115  1    0.463045    0.558124    0.071278    10.50000    0.06200
AFIX  13
H11I  2    0.426146    0.531777    0.071013    10.50000   -1.20000
AFIX   0
C116  1    0.468605    0.609699    0.066903    10.50000    0.12528
AFIX  33
H11J  2    0.451434    0.618794    0.075768    10.50000   -1.50000
H11K  2    0.504744    0.635565    0.066563    10.50000   -1.50000
H11L  2    0.453206    0.607837    0.055570    10.50000   -1.50000
AFIX   0
C117  1    0.485532    0.558967    0.090774    10.50000    0.09995
AFIX  33
H11M  2    0.466657    0.566782    0.099363    10.50000   -1.50000
H11N  2    0.481715    0.525622    0.093323    10.50000   -1.50000
H11O  2    0.521601    0.584998    0.091237    10.50000   -1.50000
AFIX   0
PART   2
C15A  1    0.461764    0.576875    0.065703    10.50000    0.07836
AFIX  13
H15A  2    0.424192    0.553102    0.065929    10.50000   -1.20000
AFIX   0
C16A  1    0.471303    0.621384    0.057767    10.50000    0.12294
AFIX  33
H16A  2    0.456627    0.613906    0.046095    10.50000   -1.50000
H16B  2    0.455971    0.637512    0.064567    10.50000   -1.50000
H16C  2    0.508102    0.644421    0.056988    10.50000   -1.50000
AFIX   0
C17A  1    0.484107    0.582814    0.085604    10.50000    0.09886
AFIX  33
H17A  2    0.475417    0.549248    0.090101    10.50000   -1.50000
H17B  2    0.521144    0.604813    0.085469    10.50000   -1.50000
H17C  2    0.469013    0.597904    0.093049    10.50000   -1.50000
AFIX   0
PART   0
C118  1    0.395075    0.434389    0.066994    11.00000    0.05582    0.12100 =
         0.08464    0.00787   -0.00398    0.02224
AFIX  43
H11P  2    0.415654    0.430664    0.075474    11.00000   -1.20000
AFIX   0
C119  1    0.342511    0.408140    0.066222    11.00000    0.07553    0.13446 =
         0.06802   -0.00639    0.01255   -0.00657
AFIX  43
H11Q  2    0.320047    0.384318    0.074490    11.00000   -1.20000
AFIX   0
C120  1    0.372256    0.460541    0.043273    11.00000    0.04904    0.10323 =
         0.07698   -0.03294    0.00798    0.01250
C121  1    0.279357    0.399702    0.045612    11.00000    0.04387    0.07944 =
         0.05908   -0.01484    0.01459    0.00242
C122  1    0.246090    0.412994    0.052448    11.00000    0.04976    0.08206 =
         0.07984   -0.03034    0.00780    0.00201
C123  1    0.195668    0.385115    0.047780    11.00000    0.03302    0.10394 =
         0.10343   -0.05070    0.00643    0.01521
AFIX  43
H12B  2    0.171903    0.392397    0.053168    11.00000   -1.20000
AFIX   0
C124  1    0.178641    0.347274    0.035639    11.00000    0.03409    0.11157 =
         0.06331   -0.04056    0.00171    0.01285
C125  1    0.212700    0.334584    0.028397    11.00000    0.05330    0.11420 =
         0.06645   -0.03634    0.01121    0.02203
AFIX  43
H12C  2    0.200832    0.307713    0.020195    11.00000   -1.20000
AFIX   0
C126  1    0.262937    0.360049    0.032859    11.00000    0.04289    0.12801 =
         0.08259   -0.02419    0.01310    0.03370
C127  1    0.264214    0.457475    0.065175    11.00000    0.05593    0.13644 =
         0.11841   -0.07385    0.00524    0.01818
AFIX   3
PART   1
H12K  2    0.300614    0.476665    0.064395    10.50000   -1.20000
PART   2
H12J  2    0.300394    0.475015    0.066795    10.50000   -1.20000
AFIX   0
PART   1
C128  1    0.246042    0.431084    0.085099    10.50000    0.08186
AFIX  33
H12D  2    0.260002    0.408670    0.087286    10.50000   -1.50000
H12E  2    0.258764    0.457999    0.093875    10.50000   -1.50000
H12F  2    0.208846    0.411315    0.085663    10.50000   -1.50000
AFIX   0
C129  1    0.241829    0.486885    0.064343    10.50000    0.10580
AFIX  33
H12G  2    0.256877    0.513723    0.073128    10.50000   -1.50000
H12H  2    0.247314    0.502303    0.052816    10.50000   -1.50000
H12I  2    0.205262    0.465697    0.066490    10.50000   -1.50000
AFIX   0
PART   2
C28A  1    0.231754    0.446961    0.080111    10.50000    0.14143
AFIX  33
H28A  2    0.245781    0.477045    0.087591    10.50000   -1.50000
H28B  2    0.197611    0.438411    0.076291    10.50000   -1.50000
H28C  2    0.229853    0.418294    0.086580    10.50000   -1.50000
AFIX   0
C29A  1    0.254694    0.499882    0.055002    10.50000    0.13116
PART   0
C130  1    0.299390    0.347225    0.024870    11.00000    0.05865    0.27554 =
         0.11668   -0.11932   -0.01624    0.07031
AFIX  13
H13D  2    0.333513    0.368898    0.030287    11.00000   -1.20000
AFIX   0
C131  1    0.304629    0.354442    0.005749    11.00000    0.07003    0.16539 =
         0.11009   -0.04716    0.03410    0.03904
AFIX  33
H13E  2    0.329303    0.345198    0.001460    11.00000   -1.50000
H13F  2    0.271602    0.332761    0.000235    11.00000   -1.50000
H13G  2    0.316431    0.390117    0.002963    11.00000   -1.50000
AFIX   0
C132  1    0.281490    0.287853    0.028567    11.00000    0.12836    0.13245 =
         0.19689    0.02054    0.03145    0.08398
AFIX  33
H13H  2    0.305763    0.279580    0.023248    11.00000   -1.50000
H13I  2    0.280259    0.282066    0.041095    11.00000   -1.50000
H13J  2    0.247669    0.266159    0.023584    11.00000   -1.50000
AFIX   0
C133  1    0.123488    0.317008    0.030943    11.00000    0.04125    0.08141 =
         0.04963   -0.02756    0.00349    0.01802
C134  1    0.107382    0.296990    0.014370    11.00000    0.05314    0.11567 =
         0.05155   -0.01917    0.01098    0.02852
AFIX  43
H13K  2    0.131272    0.303460    0.005393    11.00000   -1.20000
AFIX   0
C135  1    0.056580    0.267970    0.011408    11.00000    0.05754    0.09974 =
         0.04164   -0.02776    0.00309    0.02026
AFIX  43
H13L  2    0.045116    0.254516    0.000137    11.00000   -1.20000
AFIX   0
C136  1    0.021820    0.257692    0.024084    11.00000    0.06167    0.07256 =
         0.04203   -0.02391   -0.00915    0.03443
AFIX  43
H13M  2   -0.013430    0.237157    0.021662    11.00000   -1.20000
AFIX   0
C137  1    0.085566    0.303409    0.043632    11.00000    0.03152    0.06338 =
         0.05141   -0.02617   -0.00502    0.01245
AFIX  43
H13N  2    0.095777    0.314280    0.055220    11.00000   -1.20000
AFIX   0
C201  1    0.818147    0.716009    0.080026    11.00000    0.04576    0.08594 =
         0.05961    0.02007    0.01339    0.03233
AFIX  43
H20A  2    0.841612    0.737461    0.071485    11.00000   -1.20000
AFIX   0
C202  1    0.834302    0.698564    0.093592    11.00000    0.05932    0.12947 =
         0.08643    0.04310    0.00751    0.05275
AFIX  43
H20B  2    0.869304    0.708770    0.094573    11.00000   -1.20000
AFIX   0
C203  1    0.801139    0.667069    0.105580    11.00000    0.08184    0.13041 =
         0.05727    0.02911    0.00477    0.06638
AFIX  43
H20C  2    0.812692    0.654074    0.114605    11.00000   -1.20000
AFIX   0
C204  1    0.752976    0.654284    0.104837    11.00000    0.07151    0.09326 =
         0.06400    0.03953    0.01982    0.05589
C205  1    0.735683    0.671558    0.090910    11.00000    0.04517    0.05830 =
         0.03938    0.00872    0.00141    0.02576
AFIX  43
H20D  2    0.700643    0.661284    0.090034    11.00000   -1.20000
AFIX   0
C206  1    0.714029    0.619423    0.117699    11.00000    0.08957    0.09663 =
         0.05797    0.04246    0.03165    0.05535
C207  1    0.675183    0.626081    0.123329    11.00000    0.08476    0.08399 =
         0.06412    0.03642    0.02985    0.05592
AFIX  43
H20E  2    0.673341    0.654594    0.119213    11.00000   -1.20000
AFIX   0
C208  1    0.638055    0.592860    0.134865    11.00000    0.09347    0.09242 =
         0.06640    0.03613    0.02971    0.05017
C209  1    0.643229    0.551503    0.140838    11.00000    0.09872    0.09597 =
         0.07168    0.02855    0.03650    0.05449
C210  1    0.682467    0.544832    0.135637    11.00000    0.11046    0.10070 =
         0.08331    0.05056    0.02402    0.05808
C211  1    0.716967    0.577895    0.123957    11.00000    0.10827    0.10851 =
         0.08582    0.04334    0.03213    0.06376
AFIX  43
H21A  2    0.743517    0.572480    0.120015    11.00000   -1.20000
AFIX   0
C212  1    0.595511    0.602119    0.141527    11.00000    0.08818    0.09847 =
         0.08479    0.03894    0.02536    0.05359
AFIX   3
PART   1
H21R  2    0.566951    0.571329    0.145747    10.50000   -1.20000
PART   2
H21Q  2    0.576660    0.580399    0.151007    10.50000   -1.20000
AFIX   0
PART   1
C213  1    0.622127    0.643709    0.156762    10.50000    0.10040
AFIX  33
H21B  2    0.634567    0.629970    0.165794    10.50000   -1.50000
H21C  2    0.650704    0.674733    0.151966    10.50000   -1.50000
H21D  2    0.597253    0.651652    0.161766    10.50000   -1.50000
AFIX   0
C214  1    0.580421    0.626570    0.130123    10.50000    0.10623
AFIX  33
H21E  2    0.553434    0.630829    0.135398    10.50000   -1.50000
H21F  2    0.609431    0.660010    0.127304    10.50000   -1.50000
H21G  2    0.567602    0.606361    0.119508    10.50000   -1.50000
AFIX   0
PART   2
C13B  1    0.615284    0.657283    0.144503    10.50000    0.12288
AFIX  33
H13O  2    0.587722    0.662375    0.148727    10.50000   -1.50000
H13P  2    0.642579    0.669966    0.153138    10.50000   -1.50000
H13Q  2    0.628570    0.675837    0.133605    10.50000   -1.50000
AFIX   0
C14B  1    0.561009    0.588161    0.125029    10.50000    0.11495
AFIX  33
H14D  2    0.546749    0.551988    0.122386    10.50000   -1.50000
H14E  2    0.533318    0.595190    0.127193    10.50000   -1.50000
H14F  2    0.581378    0.608574    0.115187    10.50000   -1.50000
AFIX   0
PART   1
C215  1    0.670505    0.487365    0.138100    10.50000    0.09440
AFIX  13
H21H  2    0.639148    0.466467    0.145133    10.50000   -1.20000
AFIX   0
C216  1    0.719185    0.504029    0.148542    10.50000    0.09892
AFIX  33
H21I  2    0.719350    0.523478    0.158699    10.50000   -1.50000
H21J  2    0.720559    0.473947    0.152335    10.50000   -1.50000
H21K  2    0.748809    0.525331    0.141277    10.50000   -1.50000
AFIX   0
C217  1    0.674682    0.458577    0.123225    10.50000    0.13282
AFIX  33
H21L  2    0.644598    0.446460    0.115822    10.50000   -1.50000
H21M  2    0.705225    0.480838    0.116493    10.50000   -1.50000
H21N  2    0.676975    0.429454    0.127551    10.50000   -1.50000
AFIX   0
PART   2
C15B  1    0.690073    0.505196    0.144107    10.50000    0.09991
AFIX  13
H15B  2    0.661536    0.485756    0.152424    10.50000   -1.20000
AFIX   0
C16B  1    0.743651    0.527003    0.154452    10.50000    0.11832
AFIX  33
H16D  2    0.747550    0.553541    0.162566    10.50000   -1.50000
H16E  2    0.743856    0.499277    0.160878    10.50000   -1.50000
H16F  2    0.771825    0.541328    0.146143    10.50000   -1.50000
AFIX   0
C17B  1    0.697369    0.473522    0.135295    10.50000    0.13246
AFIX  33
H17D  2    0.701527    0.450622    0.143207    10.50000   -1.50000
H17E  2    0.668060    0.453632    0.127730    10.50000   -1.50000
H17F  2    0.728085    0.492149    0.128224    10.50000   -1.50000
AFIX   0
PART   0
C218  1    0.556983    0.474698    0.145960    11.00000    0.17415    0.07625 =
         0.05720    0.01768    0.01780    0.03306
AFIX  43
H21O  2    0.544332    0.468765    0.134431    11.00000   -1.20000
AFIX   0
C219  1    0.534154    0.446778    0.159325    11.00000    0.17041    0.09113 =
         0.09698    0.02921    0.02708    0.05935
AFIX  43
H21P  2    0.502510    0.415882    0.159239    11.00000   -1.20000
AFIX   0
C220  1    0.608795    0.513125    0.169096    11.00000    0.10758    0.08322 =
         0.07685    0.04680    0.04470    0.05654
C221  1    0.557335    0.450730    0.191855    11.00000    0.09144    0.07095 =
         0.07210    0.03311    0.03673    0.04503
C222  1    0.528642    0.460557    0.202224    11.00000    0.09269    0.06652 =
         0.07168    0.03285    0.02851    0.04979
C223  1    0.517495    0.438111    0.218953    11.00000    0.07907    0.06940 =
         0.07109    0.03511    0.02831    0.04849
AFIX  43
H22A  2    0.495253    0.442487    0.226494    11.00000   -1.20000
AFIX   0
C224  1    0.539773    0.409281    0.224251    11.00000    0.07513    0.06765 =
         0.07890    0.03363    0.03078    0.04072
C225  1    0.568132    0.400333    0.211951    11.00000    0.09152    0.07793 =
         0.08707    0.03966    0.04371    0.05300
AFIX  43
H22B  2    0.581349    0.378963    0.215111    11.00000   -1.20000
AFIX   0
C226  1    0.577855    0.420284    0.195833    11.00000    0.09327    0.07606 =
         0.08042    0.04140    0.04105    0.04182
C227  1    0.503954    0.491877    0.196539    11.00000    0.11521    0.09110 =
         0.08429    0.03730    0.02036    0.07193
AFIX  13
H22C  2    0.518652    0.507503    0.185041    11.00000   -1.20000
AFIX   0
C228  1    0.447472    0.459358    0.194383    11.00000    0.11217    0.14816 =
         0.16190    0.04874    0.01346    0.07867
AFIX  33
H22D  2    0.433249    0.480622    0.190772    11.00000   -1.50000
H22E  2    0.440080    0.433394    0.185546    11.00000   -1.50000
H22F  2    0.432200    0.442822    0.205424    11.00000   -1.50000
AFIX   0
C229  1    0.521050    0.537685    0.210503    11.00000    0.20367    0.12294 =
         0.16826    0.01457    0.00177    0.11799
AFIX  33
H22G  2    0.558232    0.557198    0.211221    11.00000   -1.50000
H22H  2    0.508268    0.560105    0.206801    11.00000   -1.50000
H22I  2    0.506952    0.523358    0.221903    11.00000   -1.50000
AFIX   0
C230  1    0.607108    0.406807    0.182907    11.00000    0.10441    0.09276 =
         0.10014    0.04031    0.04463    0.06235
AFIX   3
PART   1
H23L  2    0.621668    0.433127    0.174297    10.50000   -1.20000
PART   2
H23K  2    0.610108    0.423037    0.171947    10.50000   -1.20000
AFIX   0
PART   1
C231  1    0.569169    0.352502    0.173264    10.50000    0.10478
AFIX  33
H23A  2    0.539954    0.353579    0.168365    10.50000   -1.50000
H23B  2    0.587695    0.346763    0.163962    10.50000   -1.50000
H23C  2    0.557237    0.324784    0.181716    10.50000   -1.50000
AFIX   0
C232  1    0.645570    0.400437    0.189064    10.50000    0.09624
AFIX  33
H23D  2    0.661093    0.391938    0.179457    10.50000   -1.50000
H23E  2    0.671265    0.431973    0.194583    10.50000   -1.50000
H23F  2    0.632033    0.372815    0.197586    10.50000   -1.50000
AFIX   0
PART   2
C31B  1    0.598923    0.357054    0.183407    10.50000    0.13248
AFIX  33
H31A  2    0.565205    0.333506    0.178690    10.50000   -1.50000
H31B  2    0.624947    0.355189    0.176457    10.50000   -1.50000
H31C  2    0.600906    0.347740    0.195421    10.50000   -1.50000
AFIX   0
C32B  1    0.659784    0.435007    0.190595    10.50000    0.12307
PART   0
C233  1    0.526984    0.385696    0.241409    11.00000    0.04768    0.04609 =
         0.07405    0.02388    0.00680    0.02089
C234  1    0.562225    0.377837    0.250940    11.00000    0.05522    0.08251 =
         0.09026    0.02860    0.00553    0.03244
AFIX  43
H23G  2    0.594994    0.388312    0.246317    11.00000   -1.20000
AFIX   0
C235  1    0.549251    0.355727    0.266392    11.00000    0.05529    0.10570 =
         0.07056    0.03340   -0.01055    0.03133
AFIX  43
H23H  2    0.573895    0.352854    0.273116    11.00000   -1.20000
AFIX   0
C236  1    0.501803    0.337231    0.272765    11.00000    0.04820    0.08568 =
         0.04813    0.02232   -0.00252    0.03457
AFIX  43
H23I  2    0.492591    0.318704    0.283332    11.00000   -1.20000
AFIX   0
C237  1    0.480446    0.368419    0.248538    11.00000    0.05880    0.05012 =
         0.03924    0.01284    0.00896    0.02525
AFIX  43
H23J  2    0.456001    0.372943    0.242319    11.00000   -1.20000
AFIX   0
B1    8    0.713773    1.087740   -0.086745    11.00000    0.16787    0.10035 =
         0.08964    0.00265   -0.03469    0.09680
F11   9    0.706970    1.117582   -0.097354    11.00000    0.12851    0.08515 =
         0.10337    0.02777   -0.01948    0.06561
F12   9    0.703261    1.094360   -0.069506    11.00000    0.11335    0.16299 =
         0.08958    0.03850    0.00573    0.05414
F13   9    0.766404    1.106012   -0.085005    11.00000    0.23302    0.33819 =
         0.09181    0.03415    0.00069    0.22255
F14   9    0.661804    1.036439   -0.087109    10.50000    0.08755
F14'  9    0.721889    1.051857   -0.099452    10.50000    0.13534
B2    8    0.889033    1.139892    0.028010    11.00000    0.17136    0.11311 =
         0.08007   -0.01074   -0.04678    0.06189
F21   9    0.851832    1.093646    0.023582    11.00000    0.17607    0.08051 =
         0.08858   -0.01776   -0.05124    0.00215
F22   9    0.905693    1.159093    0.040464    11.00000    0.18028    0.11271 =
         0.09281   -0.03658   -0.06680    0.05128
F23   9    0.899391    1.173671    0.014829    11.00000    0.19922    0.10201 =
         0.14180    0.00574   -0.08040    0.03065
F24   9    0.937792    1.125558    0.024704    10.50000    0.13572
F24'  9    0.843383    1.144507    0.037540    10.50000    0.16945
PART   1
N300  3    0.563745    0.691347    0.008519    10.50000    0.17959
O300  4    0.553922    0.665635    0.035415    10.50000    0.45606
C301  1    0.552414    0.730139    0.014945    10.50000    0.14094
C302  1    0.603129    0.716760   -0.004347    10.50000    0.12588
C303  1    0.579661    0.673488    0.021896    10.50000    0.12368
PART   2
O420  4    0.516210    0.743334   -0.009381    10.50000    0.25481
C421  1    0.601202    0.782710   -0.004612    10.50000    0.27819
C422  1    0.553930    0.775495    0.004093    10.50000    0.19036
C423  1    0.467349    0.723706    0.000433    10.50000    0.20239
C424  1    0.462022    0.698485   -0.016822    10.50000    0.20346
PART   1
O310  4    0.706705    0.514192    0.263387    10.50000    0.20867
N310  3    0.721570    0.487473    0.238889    10.50000    0.12354
C311  1    0.755981    0.496376    0.224688    10.50000    0.10250
C312  1    0.684206    0.435496    0.241605    10.50000    0.12187
C313  1    0.735035    0.518104    0.251377    10.50000    0.07020
O4W   4    0.634058    0.338126    0.225165    10.50000    0.20679
PART   2
O400  4    0.666667    0.333333    0.259408    10.16667    0.19027
C401  1    0.643917    0.366086    0.236669    10.16667    0.12822
C403  1    0.666667    0.333333    0.278750    10.16667    0.19138
C402  1    0.666667    0.333333    0.239962    10.16667    0.19738
C404  1    0.696905    0.317839    0.267364    10.16667    0.18975
N330  3    0.594200    0.537310    0.254815    10.50000    0.13138
O330  4    0.666359    0.538121    0.255435    10.50000    0.65317
C331  1    0.605642    0.584868    0.247167    10.50000    0.18015
C332  1    0.541279    0.507449    0.259113    10.50000    0.19139
C333  1    0.620370    0.515728    0.250487    10.50000    0.14042
PART   0
N340  3    0.445627    0.316156    0.136734    10.50000    0.30181
O340  4    0.432078    0.316994    0.108877    10.50000    0.29323
C341  1    0.400334    0.297120    0.147972    10.50000    0.28851
C343  1    0.431630    0.290229    0.121417    10.50000    0.29379
C342  1    0.459006    0.369722    0.132865    10.50000    0.29125
O1W   4    0.203577    0.508142    0.121482    10.50000    0.23304
O410  4    0.366143    0.238262    0.054479    10.50000    0.28522
C411  1    0.348456    0.253107    0.027952    10.50000    0.20272
C412  1    0.373452    0.226439    0.036282    10.50000    0.29108
C413  1    0.354278    0.266218    0.068076    10.50000    0.32902
C414  1    0.383135    0.291022    0.084349    10.50000    0.26905

N320  3    0.578817    0.696905   -0.184311    10.50000    0.16713
O320  4    0.585814    0.712146   -0.212126    10.50000    0.73925
C321  1    0.573842    0.662412   -0.170718    10.50000    0.11562
C322  1    0.629923    0.739534   -0.183930    10.50000    0.13551
C323  1    0.565205    0.679246   -0.200290    10.50000    0.14862
HKLF 4


REM  1 in R-3
REM wR2 = 0.3620, GooF = S = 1.047, Restrained GooF = 1.048 for all data
REM R1 = 0.0991 for 17692 Fo > 4sig(Fo) and 0.1278 for all 24104 data
REM 1038 parameters refined using 617 restraints

END

WGHT      0.2000      0.0000

REM Highest difference peak  4.784,  deepest hole -1.242,  1-sigma level  0.274
Q1    1   0.7455  0.5914  0.1954  11.00000  0.05    2.24
Q2    1   0.6934  1.0406 -0.0906  11.00000  0.05    1.77
Q3    1   0.3916  0.4806  0.0289  11.00000  0.05    1.66
Q4    1   0.6503  0.2935  0.2911  11.00000  0.05    1.44
Q5    1   0.6948  0.3341  0.2880  11.00000  0.05    1.39
Q6    1   0.6667  0.3333  0.2877  10.33333  0.05    1.38
Q7    1   0.4355  0.2596  0.1171  11.00000  0.05    1.37
Q8    1   0.6575  0.5531  0.1737  11.00000  0.05    1.32
Q9    1   0.6519  0.5748  0.1846  11.00000  0.05    1.15
Q10   1   0.9604  1.1309 -0.0173  11.00000  0.05    1.12
Q11   1   0.5890  0.7108  0.0077  11.00000  0.05    1.06
Q12   1   0.1065  0.1825  0.0252  11.00000  0.05    1.06
Q13   1   0.6245  0.3203  0.3004  11.00000  0.05    1.05
Q14   1   0.6667  0.3333  0.2699  10.33333  0.05    1.04
Q15   1   0.4251  0.6919 -0.0103  11.00000  0.05    1.02
Q16   1   0.5937  0.4213  0.3118  11.00000  0.05    0.97
Q17   1   0.5334  0.7147  0.0132  11.00000  0.05    0.97
Q18   1   0.6898  0.4444  0.2513  11.00000  0.05    0.96
Q19   1   0.6601  0.3641  0.2504  11.00000  0.05    0.96
Q20   1   0.2281  0.4663  0.0731  11.00000  0.05    0.95
Q21   1   0.5628  0.4776  0.0914  11.00000  0.05    0.93
Q22   1   0.5444  0.4495  0.1034  11.00000  0.05    0.93
Q23   1   0.6541  0.7556 -0.1682  11.00000  0.05    0.90
Q24   1   0.4565  0.5689  0.1643  11.00000  0.05    0.90
Q25   1   0.5055  0.3390  0.1228  11.00000  0.05    0.89
Q26   1   0.3904  0.4221  0.1327  11.00000  0.05    0.89
Q27   1   0.5219  0.7679  0.0041  11.00000  0.05    0.89
Q28   1   0.6667  0.3333  0.1369  10.33333  0.05    0.88
Q29   1   0.3484  0.5600  0.1030  11.00000  0.05    0.87
Q30   1   0.3436  0.4770  0.0236  11.00000  0.05    0.86
Q31   1   0.6838  1.0554 -0.0788  11.00000  0.05    0.86
Q32   1   0.6667  0.3333  0.1982  10.33333  0.05    0.84
Q33   1   0.5895  0.5199  0.0901  11.00000  0.05    0.83
Q34   1   0.4117  0.6659 -0.0202  11.00000  0.05    0.83
Q35   1   0.3773  0.4020  0.1202  11.00000  0.05    0.82
Q36   1   0.5902  0.6943 -0.1762  11.00000  0.05    0.81
Q37   1   0.6667  0.3333  0.2098  10.33333  0.05    0.80
Q38   1   0.9243  1.0614 -0.0106  11.00000  0.05    0.79
Q39   1   0.5337  0.4663  0.0892  11.00000  0.05    0.79
Q40   1   0.5877  0.7232 -0.1891  11.00000  0.05    0.79
Q41   1   0.3984  0.4016  0.1137  11.00000  0.05    0.78
Q42   1   0.5891  0.3685  0.0769  11.00000  0.05    0.75
Q43   1   0.5875  0.7232 -0.0034  11.00000  0.05    0.75
Q44   1   0.7151  0.4847  0.2513  11.00000  0.05    0.74
Q45   1   0.3819  0.2892  0.0624  11.00000  0.05    0.74
Q46   1   0.5584  0.3437  0.0713  11.00000  0.05    0.74
Q47   1   0.7793  0.4504  0.0850  11.00000  0.05    0.73
Q48   1   0.5480  0.7048 -0.1999  11.00000  0.05    0.73
Q49   1   0.7860  0.4537  0.1021  11.00000  0.05    0.73
Q50   1   0.5821  0.3687  0.0665  11.00000  0.05    0.73
Q51   1   0.6490  0.6820  0.2142  11.00000  0.05    0.73
Q52   1   0.5420  0.6557  0.0226  11.00000  0.05    0.73
Q53   1   0.3425  0.5356  0.1093  11.00000  0.05    0.73
Q54   1   0.3957  0.2987  0.0709  11.00000  0.05    0.72
Q55   1   0.6854  0.4528  0.1979  11.00000  0.05    0.71
Q56   1   0.6662  0.7991 -0.1662  11.00000  0.05    0.70
Q57   1   0.6102  0.5164  0.0832  11.00000  0.05    0.70
Q58   1   0.5038  0.3535  0.2791  11.00000  0.05    0.69
Q59   1   0.7131  0.4674  0.2440  11.00000  0.05    0.69
Q60   1   0.5587  0.7602 -0.0011  11.00000  0.05    0.69
Q61   1   0.7352  1.0653 -0.0897  11.00000  0.05    0.68
Q62   1   0.6835  0.5372  0.2680  11.00000  0.05    0.68
Q63   1   0.4295  0.6792 -0.0313  11.00000  0.05    0.68
Q64   1   0.3560  0.3031  0.0955  11.00000  0.05    0.68
Q65   1   0.5581  0.3603  0.0828  11.00000  0.05    0.68
Q66   1   0.2848  0.5084  0.0522  11.00000  0.05    0.68
Q67   1   0.6862  0.5119  0.2393  11.00000  0.05    0.67
Q68   1   0.6573  0.5439  0.2361  11.00000  0.05    0.66
Q69   1   0.9604  1.0896 -0.0005  11.00000  0.05    0.66
Q70   1   0.3858  0.6526 -0.0594  11.00000  0.05    0.66
Q71   1   0.3494  0.5896  0.0958  11.00000  0.05    0.65
Q72   1   0.7313  0.5316  0.0760  11.00000  0.05    0.65
Q73   1   0.5608  0.3759  0.2743  11.00000  0.05    0.64
Q74   1   0.5574  0.6734 -0.1713  11.00000  0.05    0.63
Q75   1   0.3933  0.3133  0.0955  11.00000  0.05    0.63
Q76   1   0.4021  0.2413  0.0468  11.00000  0.05    0.63
Q77   1   0.3531  0.3660  0.1297  11.00000  0.05    0.63
Q78   1   0.2437  0.5653  0.1377  11.00000  0.05    0.62
Q79   1   0.4572  0.4848  0.2052  11.00000  0.05    0.62
Q80   1   0.4722  0.3065  0.1271  11.00000  0.05    0.61
;
_shelx_res_checksum              46089
